# Supplementary material for: The Role of Persulfide Metabolism During Arabidopsis Seed Development Under Light and Dark Conditions
Source: Front Plant Sci. 2018 Sep 19;9:1381. doi: 10.3389/fpls.2018.01381 (PMC6156424; doi:10.3389/fpls.2018.01381)
Supplement: Supplementary file 2 [file Table_1.XLSX]

## Sheet: Tabelle1
Supplementary Tables
The role of persulfide metabolism during Arabidopsis seed development under light and dark conditions
Christin Lorenz, Saskia Brandt, Ljudmilla Borisjuk, Hardy Rolletschek, Nicolas Heinzel, Takayuki Tohge, Alisdair R. Fernie, Hans-Peter Braun, Tatjana M. Hildebrandt*
* Correspondence: Dr. Tatjana Hildebrandt, hildebrandt@genetik.uni-hannover.de

## Sheet: S1
Supplementary Table S1: Metabolite profiles of developing Arabidopsis seeds (peak areas from GC-TOF MS analysis). wtL wild type seeds grown under light conditions, wtD wild type seeds grown under dark conditions, mL ethe1-1 seeds grown under light conditions, mD ethe1-1 seeds grown under dark conditions, numbers indicate the age of the seed in days after pollination.
	wtL5	wtD5	mL5	mD5	wtL4	wtL9	wtD9	mL9	mD9
amino acids
alanine	2366.25	1984.11	9911.51	11754.8	1432.18	17433.7	11105.4	17467.1	13564.4
asparagine	26258	144922	43066.1	220368	39856.5	7232.17	482845	18431	313054
aspartate	222902	291745	228339	337524	246307	210122	353418	262849	344669
glutamate	378862	409340	357839	433425	276194	265040	576872	404622	639869
glutamine	1493.45	4809.28	2712.27	9127.17	1886.49	3708.01	7322.41	6157.53	12631.3
glycine	25858.7	32563.5	129378	151337	43550.6	23626.3	37858.4	23970.6	36516.3
histidine	3090.36	6021.46	3451.5	9471.94	4136.41	2487.6	4338.19	3064.4	5533.94
isoleucine	10628.7	28140.7	15866.3	34928.2	10603	22279.6	25577.3	25392.7	29903.4
leucine	13498.6	24358.2	19223.2	31744.5	10755.5	29110.8	25252.3	29741	31770.9
methionine	2665.53	3318.8	3244.5	5097.77	2795.17	6032.64	6279.88	7040.54	6481.26
phenylalanine	6077.7	7644.87	6007.16	11985.5	4810.73	11233	12563.7	10430.2	12588.6
proline	128498	66944.2	189563	73233.5	75660	96932.8	96035.7	125449	111293
serine	222252	275071	313620	414634	274858	154369	249944	184420	306467
threonine	42985.5	83792.3	69095.5	156140	52843.3	43930.1	104499	52443.5	125355
tryptophan	2138.09	7140.38	2576.29	7977.94	2420.93	1825.33	4155.75	3010.64	6556.17
tyrosine	147.416	91.0245	148.449	121.797	48.5478	479.457	328.984	580.046	301.817
valine	47323.3	76434.6	64871	104338	43470	58721.5	72292.1	67555	88551.6
additional metabolites
benzylalcohol	2115.63	1692.42	1847.51	1450.31	1788.46	1477.3	1762.16	1646.49	1939.18
beta-alanine	2041.22	2788	3134.34	5475.34	2220.16	2965.59	6076.83	4224.13	6155.38
GABA	14129.8	35783.8	28939.4	77504.4	40623.1	1303.65	9120.93	2167.62	14271.5
guanidine	400.989	233.68	153.279	2291.3	177.005	722.197	1453.84	3259.53	2086.3
myo-inositol	130415	101300	264126	237444	178758	148128	148196	223052	183327
nicotinate	6351.82	7216.76	6096.47	6710.22	5051.01	13043.9	13868.9	11536.1	10847
o-acetyl-serine	1465.47	899.641	1563.63	1524.06	1388.02	972.62	1452.9	1353.15	1660.27
ornithine	317.639	932.396	337.962	770.82	242.311	246.28	1000.01	303.342	887.76
pipecolate, putative	8026.57	9086.26	8682.79	10038.3	9004.29	190.457	291.923	233.396	706.101
putrescine	5691.48	5784	7608.89	8878.74	3508.54	7477.74	15535.6	14626.4	18003.7
urea	4867.72	12812.3	4792.95	4071.25	2884.01	5889.1	9952.83	3279.33	5925.87
4-hydroxyproline	11533.3	12250.6	24396	23296.9	10597.9	430.632	807.24	2419	2229.94
ascorbate	2708.72	2012.69	5758.51	6604.57	7081.53	1816.92	1981.25	1942.58	1180.86
dehydroascorbate dimer	242538	246985	340139	548786	265492	127174	78918.1	124041	85354.8
fructose	5.61241e+06	3.66234e+06	8.94919e+06	7.15439e+06	7.63857e+06	195761	145829	354599	376542
fructose-6-phosphate	1874.25	1746.27	1380.27	1619	1388.34	1619.16	2515.06	1740.86	1993.62
galactarate	616.383	967.203	503.318	1065.86	840.925	287.448	948.33	365.21	688.351
galactinol	159916	135516	196043	229632	138882	267208	247601	437451	384460
galacturonic acid	10975.2	12188.3	10251.5	13964.8	11740.9	3412.48	5719.68	4522.37	6859.25
glucose	5.53506e+06	4.31298e+06	1.0903e+07	9.07132e+06	1.33037e+07	255332	240055	355977	526061
glucose-1-phosphate, putative	34822.6	30207.9	37964.3	55112.4	25297.8	153472	218710	171135	121387
glucose-6-phosphate	2791.83	2337.83	2214.08	2589.31	1822.98	3258.81	5490.75	5779.92	5569.54
glucuronic acid	1190.97	1639.21	1205.99	2469.11	1183.48	1188.73	2134.62	1246.34	2269
glycerate	13508.1	16656.9	25509	30443.7	18594.9	1236.4	2145.05	2092.63	4867.63
glycerol	25557.9	25619.1	19326	7098.88	12169.6	24278	22604.9	24002.5	25555.7
glycerol-3-phosphate	846.162	897.039	805.824	762.294	498.624	2521.63	3694.62	2507.92	2557.64
maltose	62522.5	32521.7	31475.9	9245.11	30193.2	107124	64585.4	132701	94040.6
ribulose-5-phosphate	1189.71	863.754	1075.97	692.968	617.656	8647.98	9558.56	9122.59	5291.86
sucrose	4.61476e+06	3.45937e+06	5.17884e+06	4.65745e+06	5.88324e+06	1.06929e+07	1.02861e+07	7.47947e+06	5.92553e+06
trehalose	3105.9	51412.6	3134.67	2416.61	3245.03	3292.73	2110.18	3290.29	2048.1
1,6-hydro-glucose	4284.04	4021.71	3417.91	5551.09	3212.27	15048.3	25340.2	17752.4	14553.2
epicatechin	590455	530747	599845	567322	559469	394103	384845	436232	437330
octadecanoate	2875.99	2397.67	2509.83	2243.83	2714.17	2431.13	3931.98	3000.93	3245.6
palmitate	71851.6	55113.1	72397.8	72710.1	75825	47555.5	64853.8	49841.5	54232.8
ethanolamine	292748	125834	380879	51795.9	281736	71626.1	44731.7	94389.2	130379
phosphorate	610822	736235	622046	643485	542986	344514	711714	466901	786198
pyroglutamate	775702	1.13584e+06	844597	1.36801e+06	755804	1.05985e+06	1.68391e+06	1.36717e+06	1.92596e+06
threitol	6427.95	5056.81	6837.68	4939.95	3257.83	6029.38	9262.75	6841.93	7137.33
uracil	346.736	605.265	491.768	1097.99	763.16	467.698	518.255	280.165	426.427
adenine	166.693	209.679	184.851	254.264	209.899	129.279	227.966	133.31	195.292
citrate	525599	664635	309776	506831	341739	420586	925394	572022	996391
fumarate	122559	127221	139984	147379	157514	104889	157810	91775.5	127282
malate	635052	708507	703687	1.02717e+06	959867	98566.5	160168	99315.4	173516
succinate	11184.2	26757.1	11019	33818	17776.1	6446.77	27732.1	6983.63	21041.9
2oxglutarate	5372.68	7778.38	4239.87	6907.33	3302.59	3515.43	10821.4	4675.96	13015
quinate	2298.76	1669.51	2445.53	1929.79	2044.33	218.877	261.858	348.335	526.382
sinapate degradate	662.026	521.485	445.05	448.279	513.532	136395	109309	101932	51716.3
threonate	59201.7	52893.8	54594.3	56515.3	43425.5	8942.68	11019	17929	19207.4
3,4-dihydroxy-benzoate, putative	26785.6	24089	33729.3	33492.9	23344.3	35037.2	34335.6	40531.4	28267.9
4-hydroxy-benzoic acid	310.099	252.424	274.168	291.231	394.031	673.527	576.635	729.991	534.459

## Sheet: S2
Supplementary Table S2: Metabolite profiles of mature Arabidopsis seeds [nmol/g DW]. wtL wild type seeds grown under light conditions, wtD wild type seeds grown under dark conditions, mL ethe1-1 seeds grown under light conditions, mD ethe1-1 seeds grown under dark conditions
	wtL	mL	wtD	mD
Ala	1412.36	1222.33	1387.39	1748.95
Arg	413.092	422.603	2025.04	3212.49
Asn	1874.12	3204.37	38197.8	33814.6
Cys	7.47844	5.93127	15.5221	13.4067
Gln	224.112	204.892	5104.13	3736.58
Glu	5946.43	5361.58	7599.41	4983.3
Gly	593.709	650.11	1068.36	1274.42
His	212.406	231.684	550.381	545.921
Homoserine	118.096	89.8197	50.3734	41.0857
Ile	374.379	345.095	455.196	307.873
Leu	266.744	247.453	398.843	316.953
Lys	62.4349	79.0184	162.399	213.602
Met	179.257	158.221	108.192	102.656
Phe	601.481	542.205	1007.88	671.497
Pro	609.417	607.514	2103.32	1420.68
Ser	1214.61	1203.56	3153.48	2378.71
Thr	623.612	564.828	1572.84	1272.17
Trp	487.683	447.89	515.404	297.905
Tyr	164.815	165.928	134.796	154.914
Val	398.024	417.992	916.935	771.892
GABA	615.631	697.889	1923.13	1774.65
Fructose	1442.1	1287.25	2137.75	1631.12
Glucose	4978.57	5756.73	1066.45	960.847
Sucrose	71865.6	88408.6	69566.8	66525.7
myo-Inositol	1606.92	1869.54	1169.6	1346.94
Raffinose	3300.9	5103.09	3154.04	4011.13
Stachyose	4503.36	8133.67	8982.03	13447.7
Verbascose	42.296	52.1698	27.5044	57.4831

## Sheet: S3
Supplementary Table S3: Shotgun proteomics dataset of seeds harvested at 9 DAP. Data evaluation was performed with MaxQuant and Perseus. Proteins detected in three replicates of at least one sample were included. Students T-Test was used for statistical analysis (p<0.05). wtL wild type seeds grown under light conditions, wtD wild type seeds grown under dark conditions, mL ethe1-1 seeds grown unde…
log2 LFQ intensities
wtD9-1	wtD9-2	wtD9-3	wtL9-1	wtL9-2	wtL9-3	mD9-1	mD9-2	mD9-3	mL9-1	mL9-2	mL9-3	SUBA localization	Significant wtD9/wtL9	Significant mD9/mL9	Significant mL9/wtL9	Significant mD9/wtD9	Persulfidated	Unique peptides	Sequence coverage [%]	Mol. weight [kDa]	Score	Intensity	MS/MS count	log2 wtD9/wtL9	p-value wtD9/wtL9	log2 mD9/mL9	-Log p-value mD9/mL9	log2 mL9/wtL9	p-value mL9/wtL9	log2 mD9/wtD9	p-value mD9/wtD9	Protein IDs	Protein Annotation Mapman	Protein Name	ABA induced	JA induced
30.5189	29.9769	30.5569	29.7819	29.883	29.8991	30.3447	30.3182	30.2425	29.1984	28.3582	29.0899	plastid		+	+		+	28	60.3	47.173	275.36	25229000000	382	0.496228	0.0600575	1.41961	2.22861	-0.972495	0.0217578	-0.049111	0.808594	AT1G01090.1	TCA / org transformation.TCA.pyruvate DH.E1	pyruvate dehydrogenase E1 alpha
27.4179	28.2805	28.0638	28.5839	28.1011	28.2808	28.2984	28.0689	27.8631	n. def.	n. def.	n. def.	cytosol					+	2	89.3	11.162	54.607	6058800000	86	-0.401228	0.245302	n. def.	0	n. def.	1	0.156061	0.61666	AT1G01100.4;AT1G01100.2;AT1G01100.1;AT1G01100.3	protein.synthesis.ribosomal protein.eukaryotic.60S subunit.P1	60S acidic ribosomal protein family
25.9205	25.8977	25.8716	n. def.	n. def.	n. def.	26.4529	25.8942	25.6927	n. def.	n. def.	n. def.	extracellular						10	26	52.175	52.269	838080000	29	n. def.	1	n. def.	0	0	1	0.116633	0.635624	AT1G01300.1	protein.degradation.aspartate protease	Eukaryotic aspartyl protease family protein
n. def.	22.5309	22.8185	n. def.	n. def.	n. def.	23.1995	21.9897	23.0973	23.6069	23.5206	n. def.	nucleus						3	25.3	19.709	99.995	93296000	28	0	1	-0.80162	0.682015	0	1	0.0874615	0.875093	AT1G01370.2;AT1G01370.1	DNA.synthesis/chromatin structure	Histone superfamily protein
26.4316	26.5133	26.1846	n. def.	25.8029	25.3526	n. def.	n. def.	25.2743	n. def.	n. def.	n. def.	endoplasmic reticulum;plasma membrane	+					14	35	56.261	74.065	1733800000	66	0.798683	0.032247	0	-4.34294e-08	0	1	-1.10216	1	AT1G01610.1;AT4G00400.1	lipid metabolism.Phospholipid synthesis	glycerol-3-phosphate acyltransferase 4;glycerol-3-phosphate acyltransferase 8	2.41781
29.4692	29.6158	29.3501	29.3618	29.5577	29.7356	29.4111	29.249	28.6356	28.3878	27.0815	27.2154	extracellular		+	+			18	36.7	83.246	322.7	7034800000	147	-0.0733363	0.609434	1.53703	1.49088	-1.99014	0.00971901	-0.379775	0.200933	AT1G01900.1	protein.degradation.subtilases	subtilase family protein	3.6612
25.9335	25.9997	26.1596	n. def.	n. def.	n. def.	25.9136	26.3233	26.3111	n. def.	n. def.	n. def.	cytosol						8	31.4	39.67	51.918	1576000000	35	n. def.	1	n. def.	0	0	1	0.15172	0.370067	AT1G01910.4;AT1G01910.2;AT1G01910.1;AT1G01910.3;AT1G01910.5	transport.unspecified anions.arsenite-transporting ATPase	P-loop containing nucleoside triphosphate hydrolases superfamily protein
25.4375	n. def.	24.7961	n. def.	n. def.	n. def.	24.8415	25.1413	24.7822	n. def.	n. def.	n. def.	cytosol						13	10.4	194.94	45.868	648000000	51	0	1	n. def.	0	0	1	-0.195098	0.534413	AT1G01960.1	signalling.G-proteins	SEC7-like guanine nucleotide exchange family protein
25.273	25.4313	25.6046	n. def.	n. def.	n. def.	25.4564	n. def.	25.3959	n. def.	n. def.	n. def.	extracellular					+	8	29.6	40.033	22.128	504160000	19	n. def.	1	0	-4.34294e-08	0	1	-0.0101563	0.940666	AT1G02305.1;AT1G02300.1	protein.degradation.cysteine protease	Cysteine proteinases superfamily protein
27.2464	27.1545	27.586	28.0815	n. def.	27.9548	27.3383	27.6914	27.8319	n. def.	n. def.	n. def.	cytosol	+				+	5	53.4	43.158	126.69	5487700000	116	-0.68922	0.0295457	n. def.	0	0	1	0.291585	0.212783	AT1G02500.2;AT1G02500.1	amino acid metabolism.synthesis.aspartate family.methionine.S-adenosylmethionine synthetase	S-adenosylmethionine synthetase 1
26.3937	26.4966	26.6044	n. def.	n. def.	n. def.	26.2498	26.1682	26.1409	n. def.	n. def.	n. def.	plastid				+	+	6	24.2	32.356	55.047	1710700000	49	n. def.	1	n. def.	0	0	1	-0.311937	0.0106886	AT1G02560.1	protein.degradation.serine protease	nuclear encoded CLP protease 5
27.8707	27.8536	27.7883	26.7307	28.3901	26.9495	27.9362	27.4955	27.8013	28.1746	27.766	28.2474	cytosol						2	29.4	24.606	95.568	5835500000	111	0.48081	0.408403	-0.318335	0.734714	0.705929	0.262419	-0.0932159	0.521344	AT1G02780.1	protein.synthesis.ribosomal protein.eukaryotic.60S subunit.L19	Ribosomal protein L19e family protein
25.8438	25.7238	26.2445	n. def.	n. def.	n. def.	25.5003	25.3683	25.6134	n. def.	n. def.	n. def.	extracellular					+	2	21.1	18.496	12.156	1103000000	36	n. def.	1	n. def.	0	0	1	-0.443361	0.0620745	AT1G02816.1	not assigned.unknown	Protein of unknown function. DUF538	1.99149
28.7901	28.2162	28.7277	n. def.	n. def.	n. def.	30.3486	30.5331	30.3784	n. def.	n. def.	n. def.	cytosol				+	+	10	82.7	23.486	323.31	78887000000	496	n. def.	1	n. def.	0	0	1	1.84202	0.00064082	AT1G02930.2;AT1G02930.1	misc.glutathione S transferases	glutathione S-transferase 6
n. def.	n. def.	n. def.	27.9159	28.1505	28.3714	n. def.	n. def.	n. def.	29.1618	28.9348	29.3448	plastid			+		+	7	47.1	22.306	31.189	2395600000	90	n. def.	1	n. def.	0	1.00119	0.00482141	0	1	AT1G03130.1;AT4G02770.1	PS.lightreaction.photosystem I.PSI polypeptide subunits	photosystem I subunit D-1;photosystem I subunit D-2
27.1705	27.289	27.0324	n. def.	n. def.	25.9432	26.0307	25.9278	26.4975	n. def.	n. def.	n. def.	extracellular				+	+	5	25.9	45.717	32.866	1117700000	38	1.22083	1	n. def.	0	0	1	-1.01198	0.00601622	AT1G03220.1	protein.degradation.aspartate protease	Eukaryotic aspartyl protease family protein
26.3801	27.0983	26.0326	26.6764	26.7322	26.6859	25.9805	26.1293	26.0846	26.6301	n. def.	26.4009	plastid		+			+	8	25.6	43.796	36.832	932120000	44	-0.194518	0.569438	-0.45068	1.65979	-0.182711	0.130243	-0.438873	0.238274	AT1G03475.1;AT4G03205.1;AT4G03205.2	tetrapyrrole synthesis.coproporphyrinogen III oxidase	Coproporphyrinogen III oxidase
26.0983	26.1698	26.3984	n. def.	n. def.	n. def.	25.6855	26.2429	n. def.	n. def.	25.5797	n. def.	plastid					+	5	38	19.664	59.205	1019200000	54	n. def.	1	0	-4.34294e-08	0	1	-0.258013	0.358224	AT1G03680.1	redox.thioredoxin	thioredoxin M-type 1
26.5737	26.4827	26.8863	27.1658	n. def.	n. def.	27.3148	27.5213	27.4555	26.8908	26.6182	26.9834	cytosol		+		+		6	45.8	31.81	106.58	4895500000	122	-0.518169	1	0.599784	2.0579	-0.334983	1	0.78297	0.0045833	AT1G03860.3;AT1G03860.1;AT1G03860.2	cell.cycle	prohibitin 2
32.2172	32.2192	32.228	32.5068	32.5918	32.3054	31.5646	31.7306	31.6862	32.0802	32.1977	32.4195	endoplasmic reticulum	+	+		+		21	71.4	50.558	323.31	43257000000	321	-0.246555	0.0440464	-0.571978	2.16954	-0.235545	0.146076	-0.560967	0.000352102	AT1G03880.1	development.storage proteins	cruciferin 2
29.2009	28.9441	29.3941	28.5834	29.4602	29.0949	27.3249	27.441	27.5279	27.3128	27.4392	27.6684	vacuole			+	+		13	46.1	49.674	172.02	4464100000	77	0.133535	0.664573	-0.0421651	0.129545	-1.5727	0.00461015	-1.7484	0.000256809	AT1G03890.1	development.storage proteins	RmlC-like cupins superfamily protein
25.8656	26.3893	26.2097	n. def.	n. def.	n. def.	n. def.	26.4033	n. def.	n. def.	n. def.	n. def.	plasma membrane						13	11.6	168.57	33.701	523360000	34	n. def.	1	0	-4.34294e-08	0	1	0.248486	1	AT1G04120.1;AT1G04120.2;AT3G13080.2;AT3G13080.1	transport.ABC transporters and multidrug resistance systems	multidrug resistance-associated protein 3;multidrug resistance-associated protein 5	2.00996
28.123	28.2523	28.204	n. def.	n. def.	n. def.	27.8566	28.2683	27.8335	n. def.	n. def.	n. def.	cytosol					+	16	39.8	50.853	103.1	6744900000	149	n. def.	1	n. def.	0	0	1	-0.206977	0.229739	AT1G04170.1;AT4G18330.2;AT4G18330.1;AT2G18720.1	protein.synthesis.initiation	eukaryotic translation initiation factor 2 gamma subunit;Translation elongation factor EF1A/initiation factor IF2gamma family protein
28.1189	28.5243	28.3484	n. def.	30.0223	29.9077	28.4286	28.3157	29.0746	28.8515	n. def.	n. def.	cytosol	+					1	58.9	17.058	62.579	10725000000	92	-1.6345	0.00190648	-0.245249	0	0	1	0.275761	0.355084	AT1G04270.2;AT1G04270.1;AT5G43640.1	protein.synthesis.ribosomal protein.eukaryotic.40S subunit.S15	cytosolic ribosomal protein S15;Ribosomal protein S19 family protein
31.538	31.5853	31.6741	31.5177	31.3735	31.626	31.6707	31.8173	31.7783	31.3978	31.3778	31.15	cytosol;peroxisome		+			+	9	67.5	35.571	323.31	91786000000	601	0.0934086	0.324998	0.446903	2.10148	-0.197175	0.142031	0.156319	0.0577495	AT1G04410.1;AT5G56720.1	TCA / org transformation.other organic acid transformatons.cyt MDH	Lactate/malate dehydrogenase family protein
28.4765	28.4677	28.4668	28.1393	28.2403	28.4758	29.086	29.0347	28.9542	28.9207	28.0002	n. def.	cytosol;cytosol.nucleus				+		11	81.6	13.406	106.26	15520000000	194	0.18523	0.136813	0.564493	0.694981	0.17533	0.664957	0.554592	0.000134762	AT3G04400.2;AT3G04400.1;AT2G33370.1;AT1G04480.1	protein.synthesis.ribosomal protein.eukaryotic.60S subunit.L23	Ribosomal protein L14p/L23e family protein
25.4884	25.4745	25.553	25.8637	n. def.	n. def.	n. def.	n. def.	n. def.	n. def.	n. def.	n. def.	cytosol;peroxisome						14	12.9	147.3	29.604	354900000	23	-0.358372	1	0	-4.34294e-08	0	1	n. def.	1	AT1G04580.1;AT3G43600.1	hormone metabolism.abscisic acid.synthesis-degradation	aldehyde oxidase 2;aldehyde oxidase 4
28.3351	28.0368	28.4317	27.7446	28.8436	28.81	28.099	28.4055	27.8964	27.7912	26.9324	27.4348	cytosol					+	12	58.2	36.538	112.42	7254900000	144	-0.19815	0.62953	0.747517	1.21227	-1.07993	0.0694846	-0.134261	0.518325	AT1G04690.1	transport.potassium	potassium channel beta subunit 1
27.8445	27.9596	27.8529	27.8225	27.6644	28.0821	28.1622	28.1114	27.9731	n. def.	n. def.	28.3393	cytosol;endoplasmic reticulum;plasma membrane				+	+	1	35.6	24.765	55.363	7371800000	109	0.0293223	0.829106	-0.257025	0	0.482925	1	0.196577	0.04369	AT1G04750.1;AT1G04750.2;AT2G33120.3;AT3G24890.1;AT3G24890.2;AT2G33110.1	cell.vesicle transport	synaptobrevin-related protein 1;vesicle-associated membrane protein 721;vesicle-associated membrane protein 723;vesicle-associated membrane protein 728
32.2808	32.376	32.4751	31.9134	31.9682	31.7325	32.7465	32.8335	32.7113	32.1654	32.6262	32.4588	cytosol	+		+	+		2	72	49.54	323.31	217120000000	1045	0.505934	0.0050534	0.346957	1.16966	0.545465	0.0231557	0.386489	0.00443711	AT1G50010.1;AT1G04820.1	cell.organisation	tubulin alpha-2 chain;tubulin alpha-4 chain
26.0295	25.9726	25.936	n. def.	n. def.	n. def.	25.762	25.6866	25.8671	n. def.	n. def.	n. def.	plastid				+		11	49.8	24.705	31.663	879880000	32	n. def.	1	n. def.	0	0	1	-0.207476	0.024526	AT1G05190.1	protein.synthesis.ribosomal protein.prokaryotic.chloroplast.50S subunit.L6	Ribosomal protein L6 family
30.0444	30.3275	30.0823	29.9256	30.2212	30.0648	30.643	30.5839	30.5924	30.2574	30.2653	30.3838	extracellular		+		+		14	57.1	34.905	323.31	31079000000	358	0.0808481	0.547323	0.30423	2.60806	0.231604	0.0707024	0.454986	0.00738441	AT1G05260.1;AT1G05250.1;AT1G05240.1;AT4G11290.1;AT3G21770.1	misc.peroxidases;stress.abiotic.cold	Peroxidase superfamily protein
26.9707	26.83	26.911	27.1735	27.4309	27.3809	26.4362	26.8521	26.9979	n. def.	n. def.	26.0823	cytosol	+				+	10	32.9	47.02	102.57	2331400000	96	-0.424525	0.00874539	0.679734	0	-1.24611	1	-0.141851	0.458622	AT1G05350.1	not assigned.no ontology	NAD(P)-binding Rossmann-fold superfamily protein
26.1676	n. def.	25.5919	25.0014	25.0359	25.3696	n. def.	n. def.	24.6995	n. def.	n. def.	n. def.	extracellular						2	9.8	20.621	5.3536	3477600000	25	0.744127	0.0660462	0	-4.34294e-08	n. def.	1	0	1	AT1G05450.2		Bifunctional inhibitor/lipid-transfer protein/seed storage 2S albumin superfamily protein
28.3529	27.8	28.4823	27.2487	n. def.	n. def.	26.908	26.4797	26.7827	n. def.	n. def.	n. def.	cytosol				+		7	30.3	27.293	26.975	1579300000	29	0.962994	1	n. def.	0	0	1	-1.48822	0.00370184	AT1G05510.1	not assigned.unknown	Protein of unknown function (DUF1264)
25.8311	25.6316	25.8712	26.2437	26.4161	26.3239	25.7378	n. def.	25.7938	24.9724	n. def.	n. def.	cytosol	+				+	7	16.6	48.122	27.311	450030000	27	-0.549898	0.00352693	0	-4.34294e-08	-1.35548	1	-0.0122042	0.908685	AT1G06000.1	secondary metabolism.flavonoids.flavonoid glycosylations.flavonol-3-O-glycoside-rhamnosyltransferase	UDP-Glycosyltransferase superfamily protein	1.22539	1.91352
25.9935	26.0564	26.2475	n. def.	n. def.	n. def.	26.5753	25.989	26.6417	n. def.	n. def.	n. def.	cytosol						7	27.4	110.44	55.197	2207800000	87	n. def.	1	n. def.	0	0	1	0.302844	0.242445	AT1G06220.2;AT1G06220.1	protein.synthesis.elongation	Ribosomal protein S5/Elongation factor G/III/V family protein
25.0944	25.5793	25.178	n. def.	n. def.	n. def.	25.308	n. def.	n. def.	n. def.	n. def.	n. def.	mitochondrion;peroxisome					+	11	28.3	75.675	41.402	858500000	43	n. def.	1	0	-4.34294e-08	0	1	0.024128	1	AT1G06290.1;AT3G06690.1	lipid metabolism.lipid degradation.beta-oxidation.acyl CoA DH	acyl-CoA oxidase 3;acyl-CoA oxidases;FAD binding;oxidoreductases;oxidoreductases. acting on the CH-CH group of donors
28.7793	28.5936	28.6364	27.4528	27.3784	27.7117	28.8108	28.8956	29.0594	n. def.	25.1214	25.9252	peroxisome	+	+	+			27	71.1	43.257	323.31	36996000000	420	1.15549	0.000562218	3.39856	2.77275	-1.99096	0.0088751	0.252118	0.0519841	AT1G06550.1	lipid metabolism.lipid degradation.beta-oxidation.enoyl CoA hydratase	ATP-dependent caseinolytic (Clp) protease/crotonase family protein
n. def.	27.4469	27.5895	29.1073	29.1986	28.8101	27.9993	27.7922	28.2626	29.3985	29.9712	n. def.	plastid	+	+			+	6	45.7	23.759	128.96	6539600000	123	-1.5205	0.00249235	-1.6668	2.03867	0.646149	0.0901263	0.499849	0.0724039	AT1G06680.2;AT1G06680.1;AT2G30790.1	PS.lightreaction.photosystem II.PSII polypeptide subunits	photosystem II subunit P-1;photosystem II subunit P-2
29.0368	29.2444	28.7229	26.6642	25.9573	27.0212	28.7873	29.0975	29.0717	26.9135	25.9582	n. def.	plastid	+	+				40	47.6	112.12	312.8	10340000000	309	2.45376	0.00211946	2.54967	2.17537	-0.111729	0.848826	-0.0158215	0.934636	AT1G06950.1	protein.targeting.chloroplast	translocon at the inner envelope membrane of chloroplasts 110
26.8963	26.8213	26.9317	25.9015	25.81	25.6828	26.9143	26.8797	26.7282	n. def.	n. def.	n. def.	plastid	+					12	33.7	40.637	84.876	1879200000	75	1.08496	0.000108674	n. def.	0	n. def.	1	-0.0423514	0.554704	AT1G07040.1	not assigned.unknown		4.61328
26.0167	26.4703	25.9352	n. def.	n. def.	n. def.	26.3868	26.0719	26.2819	n. def.	n. def.	n. def.	extracellular						4	27.9	29.698	40.844	1887500000	59	n. def.	1	n. def.	0	0	1	0.106119	0.607121	AT1G07080.1	not assigned.no ontology	Thioredoxin superfamily protein
27.623	26.2701	27.6342	27.5057	27.0146	27.5168	27.5186	27.2863	27.3016	n. def.	n. def.	n. def.	cytosol					+	4	40.8	25.601	269.34	4391500000	107	-0.169956	0.742263	n. def.	0	n. def.	1	0.193101	0.695596	AT1G07140.1	signalling.G-proteins	Pleckstrin homology (PH) domain superfamily protein
25.7272	26.0019	26.0173	n. def.	n. def.	n. def.	26.1384	26.1123	25.8283	n. def.	n. def.	n. def.	plastid						5	21.2	30.142	17.704	900000000	19	n. def.	1	n. def.	0	0	1	0.110888	0.463346	AT1G07320.4;AT1G07320.3;AT1G07320.2;AT1G07320.1	protein.synthesis.ribosomal protein.prokaryotic.chloroplast.50S subunit.L4	ribosomal protein L4
27.8931	27.4175	27.7788	27.5916	27.6666	27.573	27.5268	27.9584	28.3002	n. def.	n. def.	n. def.	nucleus					+	3	57	29.122	100.07	6421900000	121	0.0860678	0.587644	n. def.	0	n. def.	1	0.232012	0.431926	AT1G07370.1	RNA.regulation of transcription.putative transcription regulator	proliferating cellular nuclear antigen 1
30.2973	30.4143	30.2327	29.2024	29.2091	29.274	30.4521	30.7012	30.6561	30.639	30.7261	30.2466	nucleus	+		+	+		9	60.2	11.409	85.235	32854000000	239	1.08627	4.73015e-05	0.0659091	0.147565	1.30872	0.000931999	0.288357	0.0364998	AT5G59970.1;AT5G59690.1;AT3G53730.1;AT3G46320.1;AT3G45930.1;AT2G28740.1;AT1G07820.2;AT1G07820.1;AT1G07660.1;AT1G07660.2	DNA.synthesis/chromatin structure.histone.core.H4	histone H4;Histone superfamily protein
27.8009	27.6076	27.8187	27.8436	27.6892	27.5304	28.117	28.0938	28.0514	24.9264	26.0356	25.5133	endoplasmic reticulum		+	+	+		7	31.1	116.18	311.94	11701000000	353	0.0546977	0.65341	2.59566	2.89603	-2.19596	0.00273639	0.345007	0.00799325	AT1G07670.1	transport.calcium	endomembrane-type CA-ATPase 4	1.33381
29.8444	29.8077	29.7348	29.919	29.8811	30.1131	30.0966	30.1389	29.801	28.666	28.6075	29.3151	cytosol		+	+		+	14	59.8	38.31	214.15	31951000000	344	-0.175446	0.0898035	1.14932	1.99508	-1.10821	0.00959838	0.216555	0.123031	AT1G07750.1	development.storage proteins	RmlC-like cupins superfamily protein
29.3926	29.4098	29.5356	28.686	28.121	28.1624	29.4033	29.2755	29.0795	28.9002	28.7855	28.8101	cytosol	+	+			+	2	57.7	14.804	88.612	16615000000	156	1.12289	0.00389496	0.420822	1.86061	0.50882	0.0514475	-0.193249	0.137755	AT5G59850.1;AT1G07770.2;AT1G07770.1;AT2G39590.1	protein.synthesis.ribosomal protein.eukaryotic.40S subunit.S15A	ribosomal protein S15A;Ribosomal protein S8 family protein
31.2226	31.6561	31.2934	31.3919	31.3945	31.3547	31.5924	31.4892	31.5685	31.5251	31.5528	30.8612	cytosol					+	15	64	27.561	323.31	108490000000	531	0.0103366	0.942599	0.236987	0.446496	-0.0673319	0.780986	0.159318	0.31214	AT1G07890.8;AT1G07890.7;AT1G07890.5;AT1G07890.4;AT1G07890.3;AT1G07890.2;AT1G07890.1;AT1G07890.6	redox.ascorbate and glutathione.ascorbate	ascorbate peroxidase 1
33.8835	34.0873	33.7763	33.5683	33.6519	33.5957	33.8041	33.6719	33.5881	34.0209	34.01	33.9192	cytosol	+	+	+		+	31	68.4	49.502	323.31	412500000000	1612	0.310397	0.0303577	-0.295328	1.85671	0.378034	0.000736924	-0.22769	0.109042	AT5G60390.3;AT5G60390.1;AT1G07940.2;AT1G07940.1;AT1G07930.1;AT1G07920.1;AT5G60390.2;AT1G07930.2;AT1G35550.1	protein.synthesis.elongation	elongation factor Tu C-terminal domain-containing protein;GTP binding Elongation factor Tu family protein
26.2845	26.2347	26.3335	26.4761	n. def.	27.1309	25.1005	n. def.	n. def.	26.3846	26.1669	n. def.	cytosol					+	8	50.8	20.848	45.452	1205400000	52	-0.519243	0.126124	0	-4.34294e-08	0	1	-1.18373	1	AT1G08110.3;AT1G08110.2;AT1G08110.1;AT1G08110.4	amino acid metabolism.degradation.aspartate family.threonine	lactoylglutathione lyase family protein / glyoxalase I family protein
28.921	27.4267	28.9704	29.7555	29.7565	30.0908	29.1245	29.0077	29.1602	28.8207	28.6342	28.9334	cytosol		+	+			4	45.8	24.469	166.99	15604000000	234	-1.42825	0.0511805	0.301375	1.4218	-1.0715	0.00163814	0.658123	0.265331	AT1G08360.1	protein.synthesis.ribosomal protein.prokaryotic.unknown organellar.50S subunit.L10A	Ribosomal protein L1p/L10e family
27.2933	26.8289	26.9295	28.6976	28.7409	28.58	27.2797	27.9912	27.7872	27.0453	28.105	27.8373	cytosol	+		+		+	4	48.7	15.098	110.89	5551000000	114	-1.65557	0.000373448	0.0234985	0.0204939	-1.0103	0.0348494	0.668767	0.0581668	AT1G08830.2;AT1G08830.1	redox.dismutases and catalases	copper/zinc superoxide dismutase 1
26.0217	25.5639	26.2093	n. def.	n. def.	n. def.	n. def.	25.1702	n. def.	n. def.	n. def.	n. def.	plastid					+	5	21.2	36.307	15.682	927060000	31	n. def.	1	0	-4.34294e-08	0	1	-0.761405	1	AT1G09130.2;AT1G09130.1;AT1G09130.3	protein.degradation.serine protease	ATP-dependent caseinolytic (Clp) protease/crotonase family protein
29.0296	27.315	28.8076	n. def.	n. def.	n. def.	29.0487	29.0715	29.0616	n. def.	n. def.	n. def.	nucleus						1	45.6	15.268	25.508	15466000000	88	n. def.	1	n. def.	0	0	1	0.67652	0.277299	AT5G65360.1;AT5G10400.1;AT5G10390.1;AT3G27360.1;AT1G09200.1;AT5G65350.1	DNA.synthesis/chromatin structure.histone.core.H3	histone 3 11;Histone superfamily protein
28.7804	28.7541	28.6058	27.9414	28.318	26.4638	29.6027	28.8956	29.3258	26.8676	26.7394	27.0488	endoplasmic reticulum		+			+	15	60.4	48.156	316.37	16537000000	262	1.13906	0.115617	2.38941	3.35576	-0.689082	0.2954	0.561274	0.0576997	AT1G09210.1	signalling.calcium	calreticulin 1b
26.939	26.8822	n. def.	26.4603	26.8323	26.5151	26.021	n. def.	25.8818	n. def.	n. def.	n. def.	cytosol					+	9	41.5	46.945	55.877	1813500000	68	0.307984	0.134413	0	-4.34294e-08	n. def.	1	0	1	AT1G09430.1	TCA / org transformation.other organic acid transformatons.atp-citrate lyase	ATP-citrate lyase A-3
26.527	26.9632	26.6652	n. def.	n. def.	n. def.	n. def.	n. def.	n. def.	n. def.	n. def.	n. def.	cytosol						8	33.5	35.773	46.853	466880000	16	n. def.	1	0	-4.34294e-08	0	1	n. def.	1	AT1G09500.1;AT1G09500.3;AT1G09500.2	misc.alcohol dehydrogenases.cinnamyl alcohol dehydrogenase	NAD(P)-binding Rossmann-fold superfamily protein	14.2261
27.4635	27.4605	27.4512	28.2301	28.2128	27.916	28.0292	28.3542	27.7928	n. def.	27.8756	28.0134	extracellular;mitochondrion	+			+		16	55.2	42.345	119.83	3538800000	93	-0.661292	0.00291834	0.114249	0.198002	-0.175174	0.303114	0.600367	0.0210422	AT1G09550.1;AT1G57590.1	cell wall.pectin*esterases.acetyl esterase	Pectinacetylesterase family protein
28.9979	29.0833	29.0169	29.519	n. def.	27.9771	29.1979	29.0263	29.3275	n. def.	29.2692	n. def.	cytosol						7	36	18.709	61.293	13398000000	138	0.284671	0.654867	-0.0853252	0	0	1	0.151217	0.171809	AT1G57860.1;AT1G57660.1;AT1G09690.1;AT1G09590.1	protein.synthesis.ribosomal protein.eukaryotic.60S subunit.L21	Translation protein SH3-like family protein
28.0725	27.7926	28.0872	27.0672	26.4859	27.3456	26.7706	26.8351	26.6099	25.2676	n. def.	n. def.	cytosol	+			+	+	32	37.5	123.45	169.15	5516600000	206	1.01786	0.0197983	1.47099	0	-1.69867	1	-1.24554	0.000439636	AT1G09620.1	protein.aa activation.leucine-tRNA ligase	aminoacyl-tRNA ligases;ATP binding;leucine-tRNA ligases;nucleotide binding
26.9572	27.1864	26.5782	n. def.	n. def.	27.8051	26.691	26.5872	26.4731	27.5695	27.1758	27.2317	cytosol.plasma membrane		+				8	72.4	24.108	104.21	3499400000	82	-0.897834	1	-0.741884	2.23616	-0.479415	1	-0.323466	0.160751	AT1G09630.1	signalling.G-proteins	RAB GTPase 11C
29.0084	28.9039	29.0034	28.9489	28.6491	28.1726	29.2307	29.0618	29.1202	28.7763	28.5675	29.1138	cytosol					+	8	42	46.66	96.825	13302000000	188	0.381723	0.170237	0.318351	0.890361	0.229033	0.453936	0.165661	0.0509786	AT1G09640.1;AT1G09640.2	protein.synthesis.elongation	Translation elongation factor EF1B. gamma chain
28.2871	28.0683	28.1556	28.7021	27.9036	27.6566	28.447	28.2938	28.1197	n. def.	n. def.	26.0831	extracellular					+	11	28.1	47.661	106.89	3401800000	68	0.0829131	0.809417	2.20374	0	-2.00433	1	0.1165	0.364433	AT1G09750.1	RNA.regulation of transcription.unclassified	Eukaryotic aspartyl protease family protein
27.8446	28.2171	27.7991	n. def.	26.9125	27.0022	28.2354	28.0317	28.0474	n. def.	n. def.	n. def.	cytosol	+				+	15	54	60.579	94.04	9968000000	160	0.996274	0.0106022	n. def.	0	0	1	0.151217	0.363775	AT1G09780.1	glycolysis.cytosolic branch.phosphoglycerate mutase	Phosphoglycerate mutase. 2.3-bisphosphoglycerate-independent
26.0971	26.3644	26.7281	n. def.	n. def.	n. def.	n. def.	26.2311	26.8479	n. def.	n. def.	n. def.	plastid					+	8	28.6	44.756	41.244	1963100000	63	n. def.	1	0	-4.34294e-08	0	1	0.142951	0.693707	AT1G09795.1	amino acid metabolism.synthesis.histidine.ATP phosphoribosyl transferase	ATP phosphoribosyl transferase 2
25.3438	n. def.	25.087	n. def.	n. def.	n. def.	25.4713	25.6278	25.3879	n. def.	n. def.	n. def.	cytosol						12	38.6	99.165	40.254	730500000	42	0	1	n. def.	0	0	1	0.280253	0.123669	AT1G10290.1	misc.dynamin	dynamin-like protein 6
26.7129	26.7078	26.2612	26.8055	26.8476	27.0765	26.5366	26.319	26.2063	n. def.	n. def.	n. def.	mitochondrion						4	39.6	15.455	38.523	2425000000	84	-0.349208	0.111835	n. def.	0	n. def.	1	-0.206675	0.310999	AT1G10590.2;AT1G10590.1;AT1G10590.3	not assigned.no ontology	Nucleic acid-binding. OB-fold-like protein
30.4541	30.6186	30.4604	29.3018	28.9159	29.2835	30.3531	30.5193	30.4404	29.1398	28.5607	29.9758	cytosol;mitochondrion	+	+				1	75.7	20.608	252.85	48239000000	404	1.34401	0.000600579	1.21211	1.36891	0.0584145	0.898396	-0.0734812	0.365693	AT2G47170.1;AT1G10630.1;AT3G62290.3;AT3G62290.2;AT3G62290.1;AT5G14670.1	protein.postranslational modification;protein.targeting.secretory pathway.unspecified	ADP-ribosylation factor A1B;ADP-ribosylation factor A1E;ADP-ribosylation factor A1F;Ras-related small GTP-binding family protein	1.16852
29.2876	29.0064	29.182	30.1159	30.0753	30.2441	29.218	29.4247	29.0664	27.9737	28.0661	28.6851	cytosol	+	+	+		+	7	48.2	46.678	142.56	18344000000	290	-0.986476	0.000516108	0.994757	1.80643	-1.90351	0.00114484	0.0777232	0.588524	AT1G10670.4;AT1G10670.2;AT1G10670.1;AT1G10670.3	TCA / org transformation.other organic acid transformatons.atp-citrate lyase	ATP-citrate lyase A-1
26.7044	26.93	26.4911	27.2901	27.6619	26.8848	26.3397	n. def.	26.5003	n. def.	26.1084	26.2955	cytosol;mitochondrion			+		+	28	28.2	156.58	137.06	3487600000	110	-0.570463	0.0912553	0	-4.34294e-08	-1.077	0.0363872	-0.288492	0.196273	AT1G10760.1;AT4G24450.1	major CHO metabolism.degradation.starch.glucan water dikinase	phosphoglucan. water dikinase;Pyruvate phosphate dikinase. PEP/pyruvate binding domain	1.42412
27.3093	27.2616	27.0125	n. def.	n. def.	26.84	26.875	27.2214	27.134	n. def.	26.7184	n. def.	nucleus						14	47.2	38.372	112.14	3452100000	102	0.354457	1	0.358377	0	0	1	-0.117675	0.444461	AT1G10840.1;AT1G10840.2	protein.synthesis.initiation	translation initiation factor 3 subunit H1
27.5376	27.1613	27.8298	27.0244	27.2386	n. def.	27.7014	27.8741	27.9279	26.6077	n. def.	n. def.	plasma membrane						10	16	66.892	87.833	5798100000	104	0.378001	0.245131	1.2268	0	0	1	0.324931	0.188484	AT1G10950.1	not assigned.no ontology	transmembrane nine 1
n. def.	n. def.	n. def.	n. def.	n. def.	n. def.	25.8977	26.0132	26.1029	n. def.	n. def.	n. def.	mitochondrion						4	13	50.646	20.208	555000000	14	0	1	n. def.	0	0	1	n. def.	1	AT1G11170.1;AT1G11170.2	not assigned.unknown	Protein of unknown function (DUF707)	2.32674
25.6816	25.9086	25.9664	n. def.	n. def.	n. def.	25.066	25.1019	25.3802	n. def.	n. def.	n. def.	plastid				+	+	6	37.2	26.508	33.051	677670000	33	n. def.	1	n. def.	0	0	1	-0.669507	0.00711068	AT1G11360.4;AT1G11360.3;AT1G11360.2;AT1G11360.1	stress.abiotic.unspecified	Adenine nucleotide alpha hydrolases-like superfamily protein
26.6109	n. def.	26.5896	n. def.	n. def.	n. def.	26.4803	26.7331	27.2025	n. def.	n. def.	n. def.	endoplasmic reticulum						15	34.2	55.494	51.101	2362000000	93	0	1	n. def.	0	0	1	0.205032	0.507527	AT1G11680.1	hormone metabolism.brassinosteroid.synthesis-degradation.sterols.CYP51	CYTOCHROME P450 51G1
26.3536	26.0628	25.9607	n. def.	n. def.	n. def.	n. def.	n. def.	n. def.	n. def.	n. def.	n. def.	plastid					+	4	22.1	29.382	13.98	527700000	13	n. def.	1	0	-4.34294e-08	0	1	n. def.	1	AT1G11750.1;AT1G11750.2	protein.degradation.serine protease	CLP protease proteolytic subunit 6
30.753	30.9757	30.7549	30.5238	30.508	30.726	30.6622	30.651	30.7226	29.9427	30.8521	30.4168	cytosol					+	14	44.9	31.928	215.17	49530000000	376	0.241956	0.0764825	0.274738	0.448488	-0.182087	0.539621	-0.149305	0.125156	AT1G11840.4;AT1G11840.3;AT1G11840.2;AT1G11840.1;AT1G11840.6;AT1G11840.5	Biodegradation of Xenobiotics.lactoylglutathione lyase	glyoxalase I homolog
27.4499	27.9321	27.7221	n. def.	n. def.	27.0509	27.4892	27.4911	27.7518	n. def.	n. def.	27.2769	mitochondrion					+	15	47.1	44.444	55.603	4675800000	111	0.650438	1	0.300435	0	0	1	-0.123997	0.493168	AT1G11860.3;AT1G11860.2;AT1G11860.1	PS.photorespiration.glycine cleavage.T subunit	Glycine cleavage T-protein family
31.3049	31.4464	31.3795	31.5222	31.2853	31.1618	31.4299	31.3495	31.196	31.1219	30.1114	31.0577	vacuole					+	18	61.7	54.613	323.31	41081000000	399	0.0538114	0.659801	0.561471	0.775074	-0.559471	0.178563	-0.0518112	0.551934	AT1G11910.1	protein.degradation.aspartate protease	aspartic proteinase A1
29.9728	29.8572	29.9373	29.8591	29.8739	29.8321	30.3151	30.3553	30.3302	28.485	27.5582	28.6136	plastid		+	+	+	+	22	69.4	61.459	323.31	32406000000	529	0.0674197	0.136898	2.11459	2.50312	-1.63611	0.00794244	0.411062	0.000340785	AT1G12000.1	glycolysis.cytosolic branch.pyrophosphate-fructose-6-P phosphotransferase	Phosphofructokinase family protein
30.3275	29.9369	29.6934	29.345	29.2313	29.0296	27.9126	28.1249	27.8702	n. def.	n. def.	n. def.	cytosol;peroxisome	+			+	+	13	48.1	36.531	159.78	5711900000	127	0.784014	0.0191363	n. def.	0	n. def.	1	-2.01673	0.000552563	AT1G12010.1;AT1G05010.1	hormone metabolism.ethylene.synthesis-degradation.1-aminocyclopropane-1-carboxylate oxidase	2-oxoglutarate (2OG) and Fe(II)-dependent oxygenase superfamily protein;ethylene-forming enzyme		1.14608
27.1304	27.2382	26.8375	26.5884	26.4089	26.7388	26.4209	26.3424	26.6323	n. def.	n. def.	n. def.	cytosol	+			+	+	9	32.8	46.095	64.968	3483400000	97	0.49001	0.0328505	n. def.	0	n. def.	1	-0.603497	0.0150355	AT1G12050.1	amino acid metabolism.degradation.aromatic aa.tyrosine	fumarylacetoacetase. putative
26.2839	26.6391	26.8151	26.3462	26.4852	26.752	26.6717	26.2499	26.5159	27.0454	27.4131	27.506	nucleus		+	+			3	52.9	15.382	56.238	1628200000	50	0.0515226	0.80604	-0.842372	1.96777	0.793718	0.0125716	-0.100177	0.641013	AT1G12080.2;AT1G12080.1	not assigned.unknown	Vacuolar calcium-binding protein-related
29.7778	29.9997	29.6515	28.9256	27.5728	28.0397	30.002	29.6392	29.2137	28.1272	28.1619	28.8648	plastid	+	+			+	20	50.6	43.994	214.48	10489000000	215	1.63031	0.0163891	1.23362	1.69091	0.205275	0.680941	-0.19141	0.485735	AT1G12230.1;AT1G12230.2	OPP.non-reductive PP.transaldolase	Aldolase superfamily protein
25.2573	25.1881	25.015	n. def.	n. def.	n. def.	25.2353	n. def.	n. def.	n. def.	n. def.	n. def.	nucleus					+	10	27.6	64.584	54.741	914890000	69	n. def.	1	0	-4.34294e-08	0	1	0.0818354	1	AT1G12270.1	stress	stress-inducible protein. putative
28.5498	28.6947	28.6196	28.4123	28.0033	28.2199	28.9333	29.1345	29.0285	28.2212	27.165	n. def.	cytosol;extracellular;peroxisome	+	+		+	+	17	63	39.157	212.87	9792800000	208	0.409569	0.0308428	1.33898	1.35322	-0.518712	0.306758	0.410697	0.00457644	AT1G12780.1;AT1G63180.1;AT4G10960.1	cell wall.precursor synthesis.UGE	UDP-D-glucose/UDP-D-galactose 4-epimerase 1;UDP-D-glucose/UDP-D-galactose 4-epimerase 3;UDP-D-glucose/UDP-D-galactose 4-epimerase 5
28.3526	28.243	28.0369	n. def.	28.5196	27.69	28.4124	28.2665	28.6229	28.4285	28.4203	28.1792	vacuole.golgi					+	17	55.7	42.619	214.45	9394800000	232	0.10606	0.769969	0.0912387	0.278137	0.237901	0.519177	0.22308	0.183307	AT1G12840.1	transport.p- and v-ATPases	vacuolar ATP synthase subunit C (VATC) / V-ATPase C subunit / vacuolar proton pump C subunit (DET3)
27.5868	27.9492	27.253	27.3205	n. def.	27.1124	n. def.	n. def.	n. def.	n. def.	n. def.	n. def.	plastid					+	4	50.3	37.667	84.898	1525200000	28	0.379843	0.255398	0	-4.34294e-08	0	1	n. def.	1	AT1G12900.4;AT1G12900.3;AT1G12900.1;AT1G12900.2	PS.calvin cycle.GAP	glyceraldehyde 3-phosphate dehydrogenase A subunit 2
26.2069	26.1433	26.1077	n. def.	25.5987	n. def.	25.2884	n. def.	26.7268	n. def.	n. def.	n. def.	cytosol						4	29	48.941	66.832	2368900000	96	0.553912	1	0	-4.34294e-08	0	1	-0.145045	0.80472	AT1G12920.1	protein.synthesis.release	eukaryotic release factor 1-2
n. def.	n. def.	n. def.	n. def.	n. def.	n. def.	n. def.	n. def.	n. def.	24.6295	24.7529	24.98	cytosol					+	7	17.3	59.324	16.568	262710000	14	0	1	n. def.	0	n. def.	1	0	1	AT1G13020.1	protein.synthesis.initiation	eukaryotic initiation factor 4B2
27.6997	27.3371	27.5013	27.4071	26.9208	27.2143	27.7757	n. def.	27.3793	27.7296	n. def.	n. def.	cytosol					+	3	47.4	29.667	214.87	4037400000	101	0.331973	0.132323	0	-4.34294e-08	0.548833	1	0.0648317	0.767507	AT1G13060.1;AT1G13060.2	protein.degradation.ubiquitin.proteasom	20S proteasome beta subunit E1
25.666	26.1509	25.8746	n. def.	n. def.	25.1397	n. def.	25.9277	25.4487	n. def.	n. def.	n. def.	cytosol						8	43	59.998	37.69	1761200000	63	0.757503	1	0	-4.34294e-08	0	1	-0.208919	0.471738	AT1G13320.2;AT1G13320.3;AT1G13320.1	protein.postranslational modification	protein phosphatase 2A subunit A3
33.5136	33.6243	33.6013	33.0984	32.677	32.7452	33.8256	33.8967	33.8281	33.555	33.6769	33.3473	cytosol	+	+	+	+	+	4	88.8	36.913	323.31	291510000000	1296	0.739558	0.00538794	0.323737	1.51162	0.686226	0.0133662	0.270405	0.00273698	AT1G13440.1;AT1G13440.2	glycolysis.cytosolic branch.glyceraldehyde 3-phosphate dehydrogenase (GAP-DH)	glyceraldehyde-3-phosphate dehydrogenase C2
26.3727	n. def.	n. def.	26.3144	26.791	26.2121	n. def.	25.7975	n. def.	n. def.	n. def.	n. def.	vacuole					+	9	16.6	73.716	23.857	509420000	22	-0.0664953	1	0	-4.34294e-08	n. def.	1	0	1	AT1G13900.1	misc.acid and other phosphatases	Purple acid phosphatases superfamily protein
28.5571	29.2198	28.6362	27.8388	28.6403	29.0888	28.3689	28.7907	28.128	n. def.	28.2456	28.2632	cytosol						2	40	24.917	100.28	20588000000	182	0.281769	0.54007	0.174815	0.271757	-0.268195	0.609676	-0.375149	0.25829	AT1G14320.1;AT1G14320.2	protein.synthesis.ribosomal protein.eukaryotic.60S subunit.L10	Ribosomal protein L16p/L10e family protein
25.3151	n. def.	25.2928	n. def.	n. def.	n. def.	25.335	24.3244	25.9113	n. def.	n. def.	n. def.	nucleus						11	21.1	72.848	30.294	560490000	22	0	1	n. def.	0	0	1	-0.11371	0.861506	AT1G14380.3;AT1G14380.1;AT1G14380.2	signalling.calcium	IQ-domain 28
n. def.	n. def.	n. def.	n. def.	n. def.	n. def.	23.6338	24.8395	23.7222	n. def.	n. def.	n. def.	cytosol						15	61.5	36.387	296.22	15417000000	235	0	1	n. def.	0	0	1	n. def.	1	AT1G14520.2;AT1G14520.1;AT4G26260.1;AT4G26260.2	minor CHO metabolism.myo-inositol.myo inositol oxygenases	myo-inositol oxygenase 1;myo-inositol oxygenase 4
27.1144	26.9364	26.9035	27.5901	26.8055	26.7432	26.6686	26.5718	27.0019	n. def.	n. def.	27.2364	mitochondrion;plastid					+	27	28.5	125.92	157.22	3777800000	142	-0.0615037	0.837045	-0.488944	0	0.190107	1	-0.237333	0.178888	AT1G14610.1;AT5G16715.1	protein.aa activation.valine-tRNA ligase	aminoacyl-tRNA ligases;ATP binding;nucleotide binding;valine-tRNA ligases;valyl-tRNA synthetase / valine--tRNA ligase (VALRS)
26.8201	26.7566	26.5446	n. def.	27.1078	n. def.	26.5556	26.9412	26.7403	n. def.	n. def.	n. def.	plastid					+	11	40.3	40.745	98.404	2960900000	66	-0.40071	1	n. def.	0	0	1	0.0386302	0.794943	AT1G14810.1	amino acid metabolism.synthesis.aspartate family.misc.homoserine.aspartate semialdehyde dehydrogenase	semialdehyde dehydrogenase family protein
25.9766	n. def.	25.8388	n. def.	25.9819	26.3977	26.8815	26.0398	26.364	n. def.	n. def.	n. def.	cytosol						22	54.2	68.722	109.1	2648700000	144	0	1	n. def.	0	0	1	0.520684	0.202786	AT1G14830.1	misc.dynamin	DYNAMIN-like 1C
29.6341	28.9639	29.3915	29.1435	28.906	29.1478	26.7633	26.1248	26.7539	27.3408	27.0907	27.314	cytosol		+	+	+		9	73.5	17.892	59.299	3457100000	90	0.264048	0.280126	-0.701145	1.44403	-1.81729	8.60173e-05	-2.78248	0.000643348	AT1G14950.1	stress.abiotic.unspecified	Polyketide cyclase/dehydrase and lipid transport superfamily protein
24.6243	n. def.	n. def.	25.4541	25.6887	26.1287	25.2646	25.3853	25.3587	n. def.	n. def.	n. def.	mitochondrion						3	33.7	10.812	12.312	662340000	34	-1.13291	1	n. def.	0	n. def.	1	0.71192	1	AT1G14980.1	protein.folding	chaperonin 10
25.653	25.7296	25.8584	n. def.	n. def.	n. def.	25.8808	25.6609	25.8344	n. def.	n. def.	n. def.	nucleus						10	30.7	42.357	55.268	520350000	29	n. def.	1	n. def.	0	0	1	0.0450007	0.642716	AT1G15340.1;AT1G15340.2	RNA.regulation of transcription.Methyl binding domain proteins	methyl-CPG-binding domain 10	2.3242
27.0966	27.0439	27.3206	n. def.	n. def.	n. def.	27.0038	27.2222	27.0582	n. def.	n. def.	n. def.	mitochondrion						7	32.5	67.529	122.55	2638700000	97	n. def.	1	n. def.	0	0	1	-0.0589542	0.611884	AT1G15500.1	transport.metabolite transporters at the mitochondrial membrane	TLC ATP/ADP transporter
28.746	28.9623	29.1706	28.6769	28.9218	29.0202	29.6619	29.3029	29.5111	28.0659	28.5397	28.4867	vacuole		+	+	+		19	29.7	80.819	303.34	23516000000	349	0.0866553	0.615796	1.12787	2.4583	-0.508876	0.0484987	0.532343	0.0296392	AT1G15690.1;AT1G15690.2	transport.H+ transporting pyrophosphatase	Inorganic H pyrophosphatase family protein
n. def.	n. def.	n. def.	28.7626	28.7242	29.025	n. def.	n. def.	n. def.	n. def.	28.9278	30.5439	plastid						9	30.6	27.522	153.16	4258500000	102	n. def.	1	0	-4.34294e-08	0.898601	0.239827	0	1	AT1G15820.1	PS.lightreaction.photosystem II.LHC-II	light harvesting complex photosystem II subunit 6
26.4926	26.636	n. def.	n. def.	n. def.	26.3007	26.9566	26.994	27.1803	n. def.	n. def.	n. def.	cytosol				+	+	4	42.4	15.377	77.15	5749500000	94	0	1	n. def.	0	0	1	0.479331	0.0192632	AT1G15930.2;AT1G15930.1	protein.synthesis.ribosomal protein.eukaryotic.40S subunit.S12	Ribosomal protein L7Ae/L30e/S12e/Gadd45 family protein
24.3296	24.8832	24.4628	n. def.	n. def.	n. def.	n. def.	n. def.	n. def.	n. def.	n. def.	n. def.	cytosol					+	7	23.5	37.488	15.507	278250000	27	n. def.	1	0	-4.34294e-08	0	1	n. def.	1	AT1G15950.1;AT1G15950.2	secondary metabolism.phenylpropanoids.lignin biosynthesis.CCR1	cinnamoyl coa reductase 1		1.73536
26.5876	26.4062	26.6168	n. def.	n. def.	n. def.	26.5215	26.696	26.6214	n. def.	n. def.	n. def.	peroxisome					+	8	34.1	54.051	63.727	2535600000	85	n. def.	1	n. def.	0	0	1	0.0761019	0.411233	AT1G16350.1	nucleotide metabolism.synthesis.purine.IMP dehydrogenase	Aldolase-type TIM barrel family protein
26.5785	26.6517	26.4912	25.2416	25.2167	25.2834	26.2966	26.1661	26.7787	n. def.	n. def.	n. def.	cytosol	+				+	10	41.8	34.717	64.028	2011600000	71	1.32656	1.22937e-05	n. def.	0	n. def.	1	-0.159988	0.451516	AT1G16460.4;AT1G16460.3;AT1G16460.1;AT1G16460.2	amino acid metabolism.degradation.serine-glycine-cysteine group.cysteine	rhodanese homologue 2
28.7682	28.9081	28.9799	29.1189	29.5133	28.4603	28.9523	29.0557	29.2157	n. def.	n. def.	n. def.	cytosol.nucleus					+	10	54.9	25.701	168.77	12866000000	185	-0.145448	0.66668	n. def.	0	n. def.	1	0.189193	0.127662	AT1G16470.2;AT1G16470.1;AT1G79210.3;AT1G79210.2;AT1G79210.1	protein.degradation;protein.degradation.ubiquitin.proteasom	N-terminal nucleophile aminohydrolases (Ntn hydrolases) superfamily protein;proteasome subunit PAB1
25.495	25.844	25.5399	n. def.	n. def.	n. def.	25.5352	25.7765	25.797	n. def.	n. def.	n. def.	cytosol					+	2	69.9	17.22	37.801	1154900000	57	n. def.	1	n. def.	0	0	1	0.0765673	0.608913	AT1G16890.2;AT1G16890.1;AT1G16890.3	protein.degradation.ubiquitin.E2	ubiquitin-conjugating enzyme 36
26.2696	25.7327	26.0033	n. def.	n. def.	n. def.	26.649	26.6502	26.5202	n. def.	n. def.	n. def.	cytosol;plasma membrane.golgi				+		3	48.1	24.02	73.134	2029500000	74	n. def.	1	n. def.	0	0	1	0.604577	0.0198146	AT1G16920.1;AT2G33870.1;AT1G28550.1	signalling.G-proteins	RAB GTPase homolog A1B;RAB GTPase homolog A1H;RAB GTPase homolog A1I
26.7525	26.7212	26.5226	26.712	27.1611	26.8313	26.1333	26.4036	26.3734	n. def.	n. def.	n. def.	extracellular				+	+	7	45.7	25.388	49.872	1410000000	54	-0.236059	0.19625	n. def.	0	n. def.	1	-0.36195	0.0317339	AT1G17100.1	tetrapyrrole synthesis.unspecified	SOUL heme-binding family protein
26.1427	n. def.	n. def.	n. def.	n. def.	26.474	25.9114	25.9297	24.4414	n. def.	n. def.	n. def.	cytosol.vacuole						15	25.2	104.81	103.67	3963600000	141	0	1	n. def.	0	0	1	-0.715214	1	AT1G17260.1	transport.p- and v-ATPases	autoinhibited H(+)-ATPase isoform 10
28.2517	28.238	28.1728	28.3331	28.8328	29.0272	28.2121	27.8726	28.0878	27.6717	27.6384	27.9324	mitochondrion			+		+	16	47.9	59.82	209.49	10081000000	173	-0.510165	0.0703798	0.310012	1.07222	-0.983524	0.0122593	-0.163347	0.184923	AT1G17290.1	amino acid metabolism.synthesis.central amino acid metabolism.alanine.alanine aminotransferase	alanine aminotransferas
26.0119	n. def.	n. def.	n. def.	n. def.	n. def.	26.5454	26.6406	26.854	n. def.	n. def.	n. def.	nucleus						4	46.1	17.946	87.067	2125600000	58	0	1	n. def.	0	0	1	0.66803	1	AT1G17880.1	RNA.regulation of transcription.General Transcription	basic transcription factor 3
25.8822	25.8942	n. def.	n. def.	n. def.	n. def.	26.0688	26.0324	25.9159	n. def.	n. def.	n. def.	cytosol					+	5	28.1	35.421	57.745	1404700000	43	0	1	n. def.	0	0	1	0.117504	0.143694	AT1G17890.3;AT1G17890.2;AT1G17890.1	cell wall.precursor synthesis.GER	NAD(P)-binding Rossmann-fold superfamily protein
26.2624	25.9319	26.4863	27.5715	27.5374	27.3508	26.4983	26.4094	26.4619	n. def.	26.6357	26.5738	cytosol	+	+	+		+	17	30.5	59.242	73.445	3103800000	140	-1.25966	0.00197517	-0.148212	1.45208	-0.88179	0.00237314	0.229662	0.231809	AT1G18070.2;AT1G18070.1;AT1G18070.3	signalling.G-proteins	Translation elongation factor EF1A/initiation factor IF2gamma family protein
30.5228	30.9311	30.7813	30.8523	30.4552	30.9862	30.8269	30.7805	30.5232	29.0678	28.0883	29.2141	cytosol		+	+		+	16	64.8	35.747	323.31	72082000000	550	-0.0195065	0.926669	1.92015	2.20056	-1.97454	0.00701731	-0.0348797	0.82991	AT1G18080.1	development.unspecified	Transducin/WD40 repeat-like superfamily protein
27.4019	27.4272	27.3918	27.2624	27.2608	27.0837	n. def.	26.6438	26.6702	27.4975	27.3948	27.8251	cytosol	+	+		+		5	51.4	19.134	39.957	1316300000	40	0.204678	0.0273357	-0.91548	1.91754	0.370181	0.0603548	-0.749978	2.46707e-05	AT1G18100.1	development.unspecified	PEBP (phosphatidylethanolamine-binding protein) family protein	6.3001
26.158	26.605	26.3792	26.4055	n. def.	26.3503	25.6899	26.0126	25.9906	25.367	25.6667	25.5941	nucleus			+	+		8	62.4	18.35	95.478	1565000000	51	0.0027914	0.987776	0.355064	1.2111	-0.835324	0.00584085	-0.483051	0.0435168	AT1G18210.2;AT1G18210.1	signalling.calcium	Calcium-binding EF-hand family protein
26.1597	26.1989	26.3086	26.8208	27.3701	27.3129	26.115	26.1758	26.5496	n. def.	n. def.	n. def.	plasma membrane	+					28	26.7	147.04	105.95	1922800000	89	-0.945558	0.00627771	n. def.	0	n. def.	1	0.0577443	0.707032	AT1G18270.1;AT1G18270.2;AT1G18270.3	not assigned.no ontology	ketose-bisphosphate aldolase class-II family protein
26.6599	26.696	26.8416	26.9243	n. def.	n. def.	26.5607	26.7737	26.7447	n. def.	26.7809	26.2975	plastid					+	7	39.1	68.675	94.052	2621500000	96	-0.19183	1	0.153812	0.303438	0	1	-0.0394789	0.672746	AT1G18500.1;AT5G23010.1	amino acid metabolism.synthesis.branched chain group.leucine specific.2-isopropylmalate synthase;secondary metabolism.sulfur-containing.glucosinolates.synthesis.aliphatic.methylthioalkylmalate synthase (MAM)	methylthioalkylmalate synthase 1;methylthioalkylmalate synthase-like 4		1.18587
28.3441	27.5913	28.258	28.1941	28.3538	n. def.	28.4896	28.4221	28.3108	28.2195	27.6824	28.4121	cytosol					+	7	51.5	26.152	46.267	8368800000	129	-0.20948	0.551012	0.302857	0.604587	-0.169261	0.598093	0.343076	0.231694	AT1G18540.1	protein.synthesis.ribosomal protein.eukaryotic.60S subunit.L6	Ribosomal protein L6 family protein
25.4055	25.6341	25.7994	n. def.	n. def.	n. def.	n. def.	n. def.	25.6535	n. def.	n. def.	n. def.	cytosol					+	4	29.7	21.64	12.911	393000000	15	n. def.	1	0	-4.34294e-08	0	1	0.0404803	1	AT1G19130.1	not assigned.unknown
25.8936	25.9816	25.1404	n. def.	n. def.	n. def.	n. def.	25.9873	25.7548	n. def.	n. def.	n. def.	cytosol						9	38.7	36.081	48.828	2409500000	84	n. def.	1	0	-4.34294e-08	0	1	0.199178	0.614293	AT1G19190.1	not assigned.no ontology	alpha/beta-Hydrolases superfamily protein	1.78471
26.0621	n. def.	26.0583	26.3116	26.3969	26.581	n. def.	26.5008	26.466	26.3015	26.1162	26.111	extracellular	+	+				5	32.8	25.43	54.865	1768000000	70	-0.369634	0.0367419	0.307162	1.47996	-0.253609	0.0663813	0	1	AT1G19320.1	stress.biotic	Pathogenesis-related thaumatin superfamily protein
30.3346	30.7859	30.4658	30.3353	30.1343	29.7531	30.3793	30.5572	30.5806	28.0745	28.8919	28.4344	cytosol		+	+		+	17	85.4	23.641	321.75	49884000000	483	0.454493	0.104366	2.03874	2.94406	-1.60732	0.00529156	-0.0230776	0.883904	AT1G19570.1;AT1G19570.2;AT1G19550.1	redox.ascorbate and glutathione.ascorbate	dehydroascorbate reductase;Glutathione S-transferase family protein
31.1893	30.9055	31.208	31.4776	31.3489	31.4505	29.8797	29.8779	29.7641	30.5957	30.4233	30.5076	extracellular	+	+	+	+		19	42	61.07	242.8	16732000000	285	-0.32476	0.0369017	-0.668306	3.35597	-0.916802	0.000132418	-1.26035	0.000276871	AT1G19900.1	Biodegradation of Xenobiotics	glyoxal oxidase-related protein
26.7984	26.5042	26.6803	25.4869	n. def.	n. def.	26.775	27.0904	27.083	27.1356	27.0779	26.8406	cytosol					+	5	71	50.342	84.893	3625000000	88	1.1741	1	-0.0351702	0.0910263	1.53115	1	0.321875	0.0749688	AT1G20010.1	cell.organisation	tubulin beta-5 chain
28.9705	28.6969	28.8688	28.8579	27.8819	26.2762	28.6502	28.8978	28.7144	27.4349	26.6742	28.3613	cytosol.nucleus					+	14	60.5	55.582	306.11	14372000000	343	1.1734	0.195982	1.26397	1.20395	-0.181859	0.849211	-0.091287	0.449416	AT1G20200.1	protein.degradation.ubiquitin.proteasom	PAM domain (PCI/PINT associated module) protein
26.4741	26.3978	26.2497	25.7769	n. def.	26.3167	n. def.	26.4934	26.6237	n. def.	n. def.	n. def.	extracellular						6	35.6	26.052	26.463	1205200000	40	0.327079	0.231192	0	-4.34294e-08	0	1	0.184651	0.155901	AT1G20225.1	not assigned.unknown	Thioredoxin superfamily protein
29.351	29.4919	29.3102	29.0549	28.9225	29.0051	29.5991	29.592	29.5613	28.4129	28.5928	29.6609	cytosol;vacuole.golgi	+			+	+	5	70.6	54.107	323.31	24016000000	408	0.390205	0.0043907	0.695262	0.826991	-0.105296	0.801216	0.199761	0.0237954	AT1G76030.1;AT1G20260.1	transport.p- and v-ATPases.H+-transporting two-sector ATPase.subunit B	ATPase. V1 complex. subunit B protein
28.0277	27.6681	27.9787	27.4363	27.542	27.5806	27.8602	27.7411	27.9335	26.6926	n. def.	n. def.	extracellular.plasma membrane	+					13	49	40.45	145.58	7129000000	194	0.371874	0.0367802	1.15238	0	-0.82704	1	-0.0465387	0.730139	AT1G20330.1	hormone metabolism.brassinosteroid.synthesis-degradation.sterols.SMT2	sterol methyltransferase 2
27.4873	27.9356	28.0455	28.594	28.5641	28.483	28.1983	28.1534	n. def.	n. def.	n. def.	n. def.	plastid	+				+	1	14.4	16.984	47.925	3177600000	37	-0.724224	0.0140976	0	-4.34294e-08	n. def.	1	0.353061	0.208491	AT1G20340.1	PS.lightreaction.other electron carrier (ox/red).plastocyanin	Cupredoxin superfamily protein
26.9337	26.8235	27.0422	27.81	27.995	28.4373	26.6725	24.4234	26.1466	28.1557	n. def.	28.0818	cytosol	+				+	8	39	29.443	118.86	1833100000	75	-1.14763	0.0042851	-2.37122	1.13306	0.037989	0.885139	-1.1856	0.157202	AT1G20450.2;AT1G20450.1	stress.abiotic.unspecified	Dehydrin family protein	3.56433
28.3931	27.9518	28.2211	26.7672	26.8304	26.9382	28.2101	28.2909	28.1468	n. def.	25.9505	n. def.	peroxisome	+					20	44	60.52	137.98	3903500000	122	1.34341	0.00061956	2.26539	0	-0.894761	1	0.0272204	0.850057	AT1G20500.1;AT1G20490.1	lipid metabolism.FA synthesis and FA elongation.acyl coa ligase;secondary metabolism.phenylpropanoids	AMP-dependent synthetase and ligase family protein		11.6356
27.864	27.7443	28.6525	26.564	26.4655	27.0627	27.3144	26.8034	26.4288	n. def.	n. def.	n. def.	peroxisome	+			+	+	12	47	56.695	96.96	3160000000	80	1.38953	0.0149551	n. def.	0	n. def.	1	-1.23804	0.0320144	AT1G20620.1;AT1G20620.2;AT1G20620.5;AT1G20620.4	redox.dismutases and catalases	catalase 3
29.3185	29.2267	29.382	29.0924	29.2373	29.4466	28.9913	29.1051	29.0551	29.0188	28.846	28.9579	peroxisome				+	+	11	45.3	56.761	153.49	11736000000	231	0.0502847	0.677428	0.109619	0.842805	-0.317884	0.0501303	-0.258549	0.00980487	AT1G20630.1	redox.dismutases and catalases	catalase 1
28.0283	28.0121	27.922	n. def.	26.6702	26.4429	27.5426	28.0435	27.741	n. def.	26.0764	n. def.	cytosol	+				+	18	62.5	67.118	171.18	7845100000	197	1.43091	0.000632658	1.69932	0	0	1	-0.211744	0.229208	AT1G20950.1	glycolysis.cytosolic branch.pyrophosphate-fructose-6-P phosphotransferase	Phosphofructokinase family protein
n. def.	n. def.	n. def.	n. def.	n. def.	n. def.	24.3198	24.1323	23.883	n. def.	n. def.	n. def.	mitochondrion						5	16.1	53.488	10.012	169340000	17	0	1	n. def.	0	0	1	n. def.	1	AT1G21400.1;AT5G34780.1	amino acid metabolism.degradation.branched chain group.shared;Co-factor and vitamine metabolism.pantothenate.2-dehydropantoate 2-reductase	Thiamin diphosphate-binding fold (THDP-binding) superfamily protein	11.0324
27.667	27.533	27.7329	n. def.	27.0319	27.4723	27.3421	27.492	27.3686	n. def.	n. def.	n. def.	plastid				+	+	9	36.3	36.306	148.83	4284800000	96	0.39221	0.11856	n. def.	0	0	1	-0.243423	0.0312116	AT1G21440.1;AT1G77060.1	not assigned.no ontology;RNA.regulation of transcription.unclassified	Phosphoenolpyruvate carboxylase family protein
26.3391	26.254	26.2026	25.7547	n. def.	27.213	27.5667	27.3365	26.8363	n. def.	25.7448	25.8738	extracellular		+		+	+	25	46.4	77.288	102.65	3488400000	129	-0.218573	0.715678	1.43723	1.83349	0	1	0.981264	0.0110284	AT1G21670.1	not assigned.no ontology		1.70555
26.5816	27.1752	27.3574	27.7111	27.7104	27.4805	n. def.	n. def.	n. def.	26.1529	n. def.	n. def.	cytosol.nucleus					+	2	52	22.798	149.45	4052500000	98	-0.59594	0.0729257	0	-4.34294e-08	-1.48114	1	n. def.	1	AT1G21720.1	protein.degradation.ubiquitin.proteasom	proteasome beta subunit C1
31.9902	31.809	32.1378	31.9433	32.0793	31.9501	32.1705	32.1456	32.1172	31.3461	31.9196	31.5727	endoplasmic reticulum		+			+	32	74.3	55.601	323.31	83272000000	982	-0.0119038	0.915085	0.531612	1.47201	-0.378088	0.0935675	0.165428	0.160966	AT1G21750.1;AT1G21750.2	redox.thioredoxin.PDIL	PDI-like 1-1
25.7625	25.7595	25.6148	n. def.	n. def.	n. def.	25.8403	26.1071	25.9295	n. def.	n. def.	n. def.	plastid						6	29.3	37.294	30.154	504800000	23	n. def.	1	n. def.	0	0	1	0.246691	0.0557117	AT1G22170.1	glycolysis.plastid branch.phosphoglycerate mutase	Phosphoglycerate mutase family protein
29.4499	28.5458	29.5163	28.9452	28.8404	28.866	29.5555	29.4901	29.51	29.1088	29.3689	28.7969	cytosol					+	14	62.2	28.9	323.31	20059000000	313	0.286814	0.413518	0.426999	1.20546	0.207661	0.284845	0.347846	0.329561	AT1G22300.2;AT1G22300.1;AT1G22300.3;AT1G22290.1;AT1G22290.2	signalling.14-3-3 proteins	14-3-3 family protein;general regulatory factor 10
27.5067	27.2928	27.6055	26.7836	26.9442	27.3878	27.1118	27.3003	27.3233	26.5819	26.3798	26.0902	plastid		+	+			17	52.9	58.326	323.31	15153000000	277	0.429799	0.101528	0.894517	2.32243	-0.687923	0.0404234	-0.223206	0.121961	AT1G22410.1	amino acid metabolism.synthesis.aromatic aa.chorismate.3-deoxy-D-arabino-heptulosonate 7-phosphate synthase	Class-II DAHP synthetase family protein
26.1849	25.8008	26.0048	n. def.	n. def.	n. def.	26.0712	26.0656	25.9379	n. def.	n. def.	n. def.	mitochondrion						5	35.6	21.195	104.37	1040100000	34	n. def.	1	n. def.	0	0	1	0.0280908	0.825244	AT1G22450.1	mitochondrial electron transport / ATP synthesis.cytochrome c oxidase	cytochrome C oxidase 6B
30.9048	31.2404	31.016	30.4432	30.2999	30.2753	31.075	31.074	31.3043	30.9039	31.0758	30.8994	cytosol	+		+			8	52	17.545	129.58	48658000000	244	0.714285	0.00307121	0.191385	0.930876	0.620246	0.00136632	0.0973466	0.47932	AT4G09800.1;AT1G34030.1;AT1G22780.1	protein.synthesis.ribosomal protein.eukaryotic.40S subunit.S18	Ribosomal protein S13/S18 family;S18 ribosomal protein
29.9231	29.7759	29.7595	29.8042	29.6434	29.7843	29.5594	29.7825	29.809	29.2733	29.7555	28.4474	cytosol					+	17	69.5	63.17	193.71	20413000000	363	0.0755653	0.35658	0.558198	0.646524	-0.585198	0.203422	-0.102565	0.339791	AT1G23190.1	glycolysis.cytosolic branch.phosphoglucomutase (PGM)	Phosphoglucomutase/phosphomannomutase family protein	1.6048
n. def.	n. def.	n. def.	n. def.	n. def.	n. def.	26.9333	26.9492	26.6879	n. def.	n. def.	n. def.	extracellular						7	16.6	61.269	212.78	3229300000	84	0	1	n. def.	0	0	1	n. def.	1	AT1G23200.1	cell wall.pectin*esterases.misc	Plant invertase/pectin methylesterase inhibitor superfamily
27.7308	28.0322	27.7604	28.2085	28.1979	28.2981	27.5319	27.5805	27.4159	26.2602	26.3364	26.8367	cytosol	+	+	+	+	+	7	46.6	53.301	155.32	4943600000	131	-0.393721	0.017586	1.03166	2.27597	-1.75709	0.000665452	-0.331703	0.0368642	AT1G23310.1;AT1G23310.2	amino acid metabolism.synthesis.central amino acid metabolism.alanine.alanine aminotransferase	glutamate:glyoxylate aminotransferase
28.1261	28.0849	27.7889	27.106	n. def.	26.2232	27.7539	27.9679	27.8568	n. def.	n. def.	n. def.	mitochondrion	+				+	7	41.8	41.679	122.65	5861100000	127	1.3354	0.0331985	n. def.	0	0	1	-0.140471	0.316766	AT1G23820.1;AT1G23820.2	polyamine metabolism.synthesis.spermidine synthase	spermidine synthase 1
27.2227	27.3886	27.1725	26.7129	26.6672	26.4082	28.0921	28.2724	27.6358	27.4701	27.2293	28.1264	cytosol	+		+	+		11	74.2	17.054	127.56	18081000000	214	0.665134	0.0044658	0.391521	0.524512	1.01248	0.023573	0.738863	0.0210707	AT1G24020.2;AT1G24020.1	stress.abiotic.unspecified	MLP-like protein 423
30.0531	30.3067	30.1816	30.8754	29.4992	29.2452	30.3787	30.5396	30.1492	30.82	30.1261	30.4255	plastid					+	15	51.7	33.548	323.31	21469000000	241	0.307229	0.580577	-0.101386	0.165579	0.58395	0.344164	0.175335	0.263518	AT1G24360.1	lipid metabolism.FA synthesis and FA elongation.ACP oxoacyl reductase	NAD(P)-binding Rossmann-fold superfamily protein
28.3303	28.55	28.4239	27.9196	27.7297	28.5128	28.4182	28.2569	28.2302	n. def.	n. def.	n. def.	cytosol					+	25	61.9	59.384	160.46	10690000000	263	0.380721	0.194094	n. def.	0	n. def.	1	-0.132995	0.199356	AT1G24510.1;AT1G24510.2;AT1G67760.1	protein.postranslational modification	TCP-1/cpn60 chaperonin family protein
27.5943	27.3762	27.6183	26.176	n. def.	26.6863	27.4	26.6744	26.7438	26.9684	n. def.	n. def.	cytosol	+				+	22	31.2	91.246	117.3	3342200000	106	1.09846	0.0144377	-0.029007	0	0	1	-0.590203	0.0725895	AT1G25350.1;AT1G25350.2	protein.aa activation.glutamine-tRNA ligase	glutamine-tRNA ligase. putative / glutaminyl-tRNA synthetase. putative / GlnRS. putative
27.2382	27.4259	n. def.	n. def.	n. def.	n. def.	27.8095	27.2913	27.3731	n. def.	n. def.	n. def.	plasma membrane						11	34.2	65.493	70.607	6087400000	140	0	1	n. def.	0	0	1	0.159266	0.519886	AT1G25490.1	protein.postranslational modification	ARM repeat superfamily protein
29.6614	29.2361	30.038	30.0874	30.203	30.1783	27.6794	27.4689	27.1363	29.811	29.663	29.8388	cytosol		+	+	+	+	9	77.4	17.14	323.31	20686000000	249	-0.511077	0.0945974	-2.34274	3.82211	-0.385316	0.00404076	-2.21698	0.00138501	AT1G26630.1;AT1G26630.2	protein.synthesis.initiation	Eukaryotic translation initiation factor 5A-1 (eIF-5A 1) protein
24.3448	n. def.	n. def.	n. def.	n. def.	n. def.	24.8543	25.014	24.6606	24.8461	25.0734	24.8345	nucleus					+	7	23.6	46.018	35.843	582490000	32	0	1	-0.0750256	0.228868	n. def.	1	0.498206	1	AT1G27090.1	not assigned.no ontology.glycine rich proteins	glycine-rich protein
29.6691	28.4958	29.9285	n. def.	27.8229	29.459	30.1109	30.0743	29.7922	29.237	29.5799	29.4695	cytosol;cytosol.plastid.nucleus		+				7	36.6	19.854	72.021	22319000000	143	0.723504	0.44949	0.563655	1.77479	0.787842	0.295686	0.627993	0.237142	AT1G67430.1;AT1G27400.1;AT1G67430.2	protein.synthesis.ribosomal protein.eukaryotic.60S subunit.L17	Ribosomal protein L22p/L17e family protein
26.5003	n. def.	n. def.	n. def.	n. def.	n. def.	27.3728	26.9234	27.0703	n. def.	n. def.	n. def.	cytosol					+	1	55.7	19.739	75.589	3027600000	51	0	1	n. def.	0	0	1	0.621853	1	AT1G27450.2		adenine phosphoribosyl transferase 1		1.11229
27.0339	26.9857	26.9201	26.3098	26.3112	26.3057	27.2472	27.2532	26.998	n. def.	n. def.	n. def.	extracellular.plasma membrane	+					5	25.9	19.759	42.546	2794700000	70	0.671004	3.45863e-05	n. def.	0	n. def.	1	0.186223	0.108239	AT1G27950.1	lipid metabolism.lipid transfer proteins etc	glycosylphosphatidylinositol-anchored lipid protein transfer 1	2.07537
26.9182	27.1648	n. def.	n. def.	27.3215	n. def.	27.043	26.9122	27.1151	n. def.	n. def.	n. def.	nucleus					+	3	34.1	14.002	37.029	2495300000	59	0	1	n. def.	0	0	1	-0.0180937	0.889424	AT1G27970.1;AT1G27970.2	protein.targeting.nucleus	nuclear transport factor 2B
25.7816	25.9813	25.9525	n. def.	n. def.	n. def.	n. def.	n. def.	n. def.	n. def.	n. def.	n. def.	endoplasmic reticulum						5	13.1	59.477	30.093	601560000	23	n. def.	1	0	-4.34294e-08	0	1	n. def.	1	AT1G27980.1	lipid metabolism.'exotics' (steroids, squalene etc).sphingolipids	dihydrosphingosine phosphate lyase
25.9917	26.2733	26.368	25.6165	25.9294	n. def.	26.2526	26.8979	25.1084	24.7376	n. def.	25.8604	extracellular					+	11	38.9	42.708	78.983	6269200000	140	0.438084	0.100724	0.787295	0.403597	0	1	-0.124669	0.827277	AT1G29050.1	not assigned.unknown	TRICHOME BIREFRINGENCE-LIKE 38	1.37305
28.5098	28.5004	28.2251	28.1675	28.101	27.8744	28.6332	28.7119	28.618	n. def.	27.8618	n. def.	cytosol.nucleus	+				+	20	51.3	46.749	145.14	12285000000	288	0.364152	0.0474831	0.79258	0	-0.18586	1	0.242568	0.068184	AT1G29150.1	protein.degradation.ubiquitin.proteasom	non-ATPase subunit 9
26.1981	25.7271	25.8532	n. def.	n. def.	n. def.	26.2398	26.4618	n. def.	n. def.	n. def.	n. def.	nucleus						4	65.4	14.574	24.875	1535200000	38	n. def.	1	0	-4.34294e-08	0	1	0.424629	0.123383	AT1G29250.1;AT3G04620.1	not assigned.unknown	Alba DNA/RNA-binding protein
29.0463	28.7647	28.7863	29.3679	29.7484	29.772	28.7968	29.4844	28.807	26.7939	n. def.	n. def.	endoplasmic reticulum	+					13	30.3	52.097	111.8	11444000000	177	-0.763668	0.00865756	2.23549	0	-2.83554	1	0.163621	0.540543	AT2G34250.2;AT2G34250.1;AT1G29310.1	protein.targeting.secretory pathway.unspecified;transport.misc	SecY protein transport family protein
25.8837	26.2262	26.0179	n. def.	n. def.	n. def.	26.0083	25.9035	26.0325	n. def.	n. def.	n. def.	plasma membrane.golgi						10	31.4	87.204	32.272	973940000	38	n. def.	1	n. def.	0	0	1	-0.0611585	0.598902	AT1G29470.2;AT1G29470.1	stress.abiotic.drought/salt	S-adenosyl-L-methionine-dependent methyltransferases superfamily protein
28.4642	28.4475	28.3938	26.6983	28.2427	28.1667	28.5713	28.5048	28.4885	25.8198	26.4561	28.2614	cytosol;mitochondrion;plasma membrane					+	30	43.8	81.943	173.32	10416000000	314	0.732596	0.219033	1.6758	1.0766	-0.856821	0.38892	0.0863845	0.0592782	AT1G29880.1;AT3G44740.1;AT1G29870.1	protein.aa activation.glycine-tRNA ligase	Class II aaRS and biotin synthetases superfamily protein;glycyl-tRNA synthetase / glycine--tRNA ligase;tRNA synthetase class II (G. H. P and S) family protein	1.54395
28.1245	28.7091	28.2381	27.7551	26.6237	27.0526	28.1713	28.1525	28.1154	27.2994	27.898	27.6997	plastid	+	+			+	33	35.4	129.96	176.4	7171400000	211	1.21348	0.0318495	0.514015	1.35844	0.48858	0.261294	-0.210886	0.305728	AT1G29900.1	nucleotide metabolism.synthesis.pyrimidine.carbamoyl phosphate synthetase	carbamoyl phosphate synthetase B
29.2024	29.2627	29.1926	n. def.	n. def.	26.917	29.0365	28.7971	29.1022	29.2934	28.9523	29.2775	plastid						1	20.7	44.244	75.596	9625500000	131	2.30226	1	-0.195803	0.606424	2.25742	1	-0.240637	0.0649429	AT1G30120.1	TCA / org transformation.TCA.pyruvate DH.E1	pyruvate dehydrogenase E1 beta	1.55089
30.3958	30.3985	30.4523	29.0607	29.4299	29.1672	30.6442	30.4551	30.663	28.9774	29.0654	29.5331	cytosol	+	+			+	10	71.4	25.132	323.31	32483000000	376	1.19627	0.000423776	1.39547	2.78317	-0.0272923	0.900223	0.17191	0.0670531	AT1G30230.1;AT1G30230.2	protein.synthesis.elongation	Glutathione S-transferase. C-terminal-like;Translation elongation factor EF1B/ribosomal protein S6
25.7066	25.5802	25.4904	26.1106	26.7698	27.0858	25.8091	24.7545	25.2811	n. def.	25.476	n. def.	plasma membrane	+					15	25.8	81.934	50.04	1205700000	54	-1.06297	0.0224497	-0.194434	0	-1.17937	1	-0.310826	0.373907	AT1G30360.1	stress.abiotic.drought/salt	Early-responsive to dehydration stress protein (ERD4)	2.13061
28.8183	28.9293	28.9563	n. def.	27.3553	27.2845	28.8762	29.0673	28.9203	n. def.	n. def.	26.8917	plasma membrane;plastid	+				+	25	63.1	50.094	298.75	22487000000	350	1.5814	0.000123344	2.06292	0	0	1	0.0533199	0.497575	AT1G30530.1;AT5G17050.1	secondary metabolism.flavonoids.flavonols.flavonol-3-O-rhamnosyltransferase	UDP-glucosyl transferase 78D1;UDP-glucosyl transferase 78D2		2.47298
29.1171	29.1982	29.2166	n. def.	n. def.	26.5589	29.447	29.3625	29.3019	n. def.	n. def.	n. def.	cytosol				+	+	26	80.2	44.471	161.55	14604000000	313	2.61837	1	n. def.	0	0	1	0.193198	0.020548	AT1G30580.1	not assigned.unknown	GTP binding
28.0018	28.0506	27.9581	27.4834	27.4033	n. def.	28.2983	n. def.	27.923	n. def.	n. def.	n. def.	cytosol	+				+	10	72.9	32.602	161.62	6812800000	132	0.560125	0.00116197	0	-4.34294e-08	0	1	0.107169	0.510922	AT1G30630.1	cell.vesicle transport	Coatomer epsilon subunit
25.3545	26.3784	26.1432	n. def.	n. def.	n. def.	28.3908	28.3481	28.1482	n. def.	n. def.	n. def.	cytosol				+	+	16	40.7	61.189	194.5	8544200000	179	n. def.	1	n. def.	0	0	1	2.33696	0.00183758	AT1G30690.2;AT1G30690.1	protein.targeting.secretory pathway.unspecified	Sec14p-like phosphatidylinositol transfer family protein
25.8608	25.5376	26.169	n. def.	n. def.	n. def.	25.8275	n. def.	25.9501	n. def.	n. def.	n. def.	plastid					+	19	27.9	99.403	78.812	1406500000	68	n. def.	1	0	-4.34294e-08	0	1	0.0330483	0.899086	AT1G31230.1	amino acid metabolism.synthesis.aspartate family.misc.homoserine.aspartate kinase	aspartate kinase-homoserine dehydrogenase i		1.22696
n. def.	n. def.	n. def.	28.9501	28.5471	28.4143	n. def.	n. def.	n. def.	29.2425	29.2639	n. def.	plastid						6	35.7	24.173	37.949	3304900000	86	n. def.	1	0	-4.34294e-08	0.616036	0.059553	0	1	AT1G31330.1	PS.lightreaction.photosystem I.PSI polypeptide subunits	photosystem I subunit F
26.002	n. def.	26.0734	n. def.	n. def.	n. def.	25.3338	25.826	25.5674	n. def.	n. def.	n. def.	nucleus						17	25.2	103.73	47.203	787250000	26	0	1	n. def.	0	0	1	-0.461968	0.088344	AT1G31730.1	cell.vesicle transport	Adaptin family protein
25.8449	26.0253	26.054	n. def.	n. def.	n. def.	26.0876	26.1416	26.1186	n. def.	n. def.	n. def.	plasma membrane						4	22.7	30.06	37.52	1681600000	57	n. def.	1	n. def.	0	0	1	0.141204	0.103924	AT1G32050.1	transport.misc	SCAMP family protein
29.0924	28.4755	29.2111	28.7517	28.4294	28.496	29.0978	29.3047	29.1887	n. def.	29.3789	29.0809	plastid			+		+	15	55.7	44.463	133.98	9060800000	181	0.367364	0.213045	-0.032807	0.0840277	0.670874	0.0283836	0.270702	0.314849	AT1G32060.1	PS.calvin cycle.PRK	phosphoribulokinase
25.9963	25.9148	26.4306	n. def.	n. def.	n. def.	26.423	26.275	26.3863	n. def.	n. def.	n. def.	plastid					+	4	18.5	23.148	12.415	986140000	22	n. def.	1	n. def.	0	0	1	0.247499	0.210608	AT1G32990.1	protein.synthesis.ribosomal protein.prokaryotic.chloroplast.50S subunit.L11	plastid ribosomal protein l11
31.5793	31.5932	31.6357	30.9956	30.8547	30.6236	31.3896	31.7383	31.6193	29.3983	29.7182	30.2516	cytosol	+	+	+		+	11	64.4	22.017	323.31	79211000000	505	0.778104	0.00209147	1.79304	2.57911	-1.03528	0.0188853	-0.0203362	0.854136	AT1G33140.1;AT1G33120.1	protein.synthesis.ribosomal protein.eukaryotic.60S subunit.L9	Ribosomal protein L6 family
25.4821	25.7932	25.6506	n. def.	n. def.	n. def.	25.6791	26.1499	n. def.	n. def.	n. def.	n. def.	plasma membrane						10	14.7	82.979	28.105	1739800000	75	n. def.	1	0	-4.34294e-08	0	1	0.272607	0.285725	AT1G34130.1	stress.abiotic.drought/salt	staurosporin and temperature sensitive 3-like b
29.2183	29.2866	29.1879	27.8925	27.8034	27.3868	29.2861	29.2764	29.3304	29.7701	29.8738	29.6473	plastid	+	+	+		+	17	51.6	48.306	195.34	11157000000	226	1.53674	0.000634197	-0.466057	2.6355	2.0695	0.000255601	0.0667	0.118008	AT1G34430.1	TCA / org transformation.TCA.pyruvate DH.E2	2-oxoacid dehydrogenases acyltransferase family protein
27.7517	27.3328	28.0243	26.9849	26.2089	26.1302	28.2795	28.2422	28.2459	27.4831	27.5556	27.7193	cytosol	+	+	+		+	7	66.7	30.194	160.8	8006100000	153	1.26161	0.0204189	0.669892	3.1562	1.14464	0.0152753	0.552922	0.0516636	AT1G35160.1;AT1G35160.2	signalling.14-3-3 proteins	GF14 protein phi chain
25.7338	25.6688	25.6805	n. def.	n. def.	n. def.	25.6139	n. def.	n. def.	n. def.	n. def.	n. def.	cytosol					+	13	34.1	62.834	59.656	1029200000	49	n. def.	1	0	-4.34294e-08	0	1	-0.0804316	1	AT1G35580.2;AT1G35580.1;AT1G35580.3;AT4G09510.2;AT4G09510.1	major CHO metabolism.degradation.sucrose.invertases.neutral	cytosolic invertase 1;cytosolic invertase 2		1.62655
26.1759	26.2176	26.186	n. def.	n. def.	25.9079	26.2009	26.3256	26.0361	n. def.	n. def.	n. def.	endoplasmic reticulum						12	42.3	49.85	61.448	1911000000	58	0.285281	1	n. def.	0	0	1	-0.00563812	0.950164	AT1G35620.1	redox.thioredoxin.PDIL	PDI-like 5-2
26.3719	25.7986	25.8908	n. def.	26.4395	26.9082	n. def.	n. def.	25.1056	26.7216	27.4539	n. def.	cytosol;cytosol.nucleus						2	40.5	12.799	47.407	2161800000	125	-0.653377	0.108366	0	-4.34294e-08	0	1	-0.914865	1	AT1G41880.1;AT1G07070.1	protein.synthesis.ribosomal protein.eukaryotic.60S subunit.L35A	Ribosomal protein L35Ae family protein
25.36	25.8656	25.2185	n. def.	n. def.	n. def.	n. def.	n. def.	n. def.	n. def.	n. def.	n. def.	endoplasmic reticulum						4	21.4	20.218	17.423	477070000	23	n. def.	1	0	-4.34294e-08	0	1	n. def.	1	AT1G42480.3;AT1G42480.1;AT1G42480.2	not assigned.unknown
27.46	27.1561	27.2558	28.3441	28.4645	n. def.	27.2612	27.8682	28.5145	29.0493	28.1571	29.1303	plastid	+					4	27.4	17.829	64.988	4256500000	49	-1.1136	0.00290425	-0.897575	0.874812	0.374626	0.4232	0.590656	0.18822	AT1G42960.1	not assigned.unknown	expressed protein localized to the inner membrane of the chloroplast.
30.6119	30.6559	30.5738	30.7425	30.6103	30.5337	30.275	30.6359	30.376	30.3505	30.5297	30.3923	plastid					+	18	47.4	47.659	263.38	24794000000	309	-0.0149555	0.830455	0.00477409	0.0131107	-0.204662	0.0660928	-0.184933	0.168296	AT1G42970.1	PS.calvin cycle.GAP	glyceraldehyde-3-phosphate dehydrogenase B subunit
31.3196	31.0679	31.4502	30.7124	30.6488	30.7116	30.872	30.8861	30.735	30.1141	30.3589	30.2126	cytosol	+	+	+	+		20	47.6	44.559	323.31	59642000000	614	0.588309	0.00673127	0.602506	2.66225	-0.462416	0.00337139	-0.448219	0.0213885	AT1G43170.9;AT1G43170.8;AT1G43170.7;AT1G43170.6;AT1G43170.5;AT1G43170.3;AT1G43170.2;AT1G43170.1;AT1G43170.4	protein.synthesis.ribosomal protein.eukaryotic.60S subunit.L3	ribosomal protein 1
25.8474	26.1608	25.8185	n. def.	n. def.	n. def.	n. def.	26.2099	25.9024	n. def.	n. def.	n. def.	cytosol					+	10	44.6	37.287	77.723	1132000000	38	n. def.	1	0	-4.34294e-08	0	1	0.11395	0.575846	AT1G43670.1	major CHO metabolism.synthesis.sucrose.FBPase	Inositol monophosphatase family protein
28.6958	28.9111	28.7926	n. def.	n. def.	n. def.	29.3043	28.4752	29.4296	n. def.	n. def.	n. def.	plastid						13	48.1	44.155	140.84	4816200000	76	n. def.	1	n. def.	0	0	1	0.269847	0.427417	AT1G43800.1	lipid metabolism.FA synthesis and FA elongation.ACP desaturase	Plant stearoyl-acyl-carrier-protein desaturase family protein
27.1295	27.3811	27.1421	n. def.	n. def.	n. def.	26.8104	n. def.	26.9572	n. def.	n. def.	n. def.	cytosol;peroxisome					+	12	58.5	23.53	55.243	3494000000	105	n. def.	1	0	-4.34294e-08	0	1	-0.333781	0.0675718	AT1G43890.3;AT1G43890.2;AT1G43890.1;AT5G03530.1	signalling.G-proteins	RAB GTPASE HOMOLOG B18;RAB GTPase homolog C2A	1.36878
29.6618	29.6797	29.1805	29.7541	29.2685	29.1193	29.6447	29.4164	29.6121	28.5759	29.4321	28.7171	plastid						9	38.5	28.007	101.55	10179000000	125	0.126724	0.641369	0.649395	1.11268	-0.472308	0.222213	0.0503623	0.791682	AT1G44575.1;AT1G44575.2	PS.lightreaction.photosystem II.PSII polypeptide subunits	Chlorophyll A-B binding family protein
n. def.	n. def.	n. def.	n. def.	n. def.	n. def.	27.1444	26.4067	26.2368	n. def.	n. def.	n. def.	extracellular						24	50.1	81.443	123.69	3536900000	126	0	1	n. def.	0	0	1	n. def.	1	AT1G45130.1	misc.gluco-, galacto- and mannosidases.beta-galactosidase	beta-galactosidase 5
26.8232	26.3071	26.8527	27.5767	27.5281	28.0298	26.1202	25.9667	26.4534	26.6193	n. def.	25.8565	vacuole	+		+		+	5	15.2	50.966	28.004	2512300000	80	-1.0505	0.011656	-0.0578127	0.0576957	-1.47361	0.024699	-0.480923	0.102651	AT1G47128.1	protein.degradation.cysteine protease	Granulin repeat cysteine protease family protein
28.0288	27.8324	27.8415	n. def.	n. def.	n. def.	28.2846	28.3106	28.0048	n. def.	n. def.	n. def.	mitochondrion						9	54	30.065	148.86	7290900000	164	n. def.	1	n. def.	0	0	1	0.299107	0.0628173	AT1G47260.1	mitochondrial electron transport / ATP synthesis.NADH-DH.complex I.carbonic anhydrase	gamma carbonic anhydrase 2
27.3976	27.329	27.2926	n. def.	n. def.	n. def.	27.3997	27.6342	n. def.	n. def.	n. def.	n. def.	mitochondrion					+	8	44.7	28.106	119.53	3265600000	64	n. def.	1	0	-4.34294e-08	0	1	0.177182	0.162198	AT1G47420.1	not assigned.unknown	succinate dehydrogenase 5
25.8272	26.1638	25.9121	25.1687	25.0077	24.8631	25.6749	25.823	25.6926	n. def.	n. def.	n. def.	extracellular	+					2	25.5	10.993	17.632	638030000	28	0.954543	0.00206351	n. def.	0	n. def.	1	-0.237561	0.0998057	AT1G47540.1;AT1G47540.2	stress.biotic.PR-proteins.proteinase inhibitors.trypsin inhibitor	Scorpion toxin-like knottin superfamily protein
26.2033	26.7792	26.5373	n. def.	n. def.	n. def.	26.1239	26.5508	26.4066	n. def.	n. def.	n. def.	cytosol;plasma membrane.endoplasmic reticulum					+	13	40.4	42.639	52.235	2283900000	87	n. def.	1	n. def.	0	0	1	-0.146147	0.522519	AT1G47710.1;AT3G45220.1	protein.degradation.serine protease	Serine protease inhibitor (SERPIN) family protein
26.3424	26.5972	26.5279	n. def.	25.5673	25.4741	26.5909	26.4128	26.4327	26.7819	26.366	27.1333	plastid	+		+			15	40.4	53.879	65.55	1155900000	37	0.96848	0.0026331	-0.281636	0.54393	1.23973	0.023158	-0.0103874	0.917917	AT1G47840.1	major CHO metabolism.degradation.sucrose.hexokinase	hexokinase 3
29.674	29.6197	29.8039	28.4852	28.0933	28.5426	28.2134	28.2613	28.0182	n. def.	27.4688	n. def.	cytosol	+			+		10	64.4	24.081	80.599	5337000000	59	1.32546	0.000937903	0.695534	0	-0.904926	1	-1.53485	7.64951e-05	AT1G48130.1	redox.peroxiredoxin.PER1	1-cysteine peroxiredoxin 1
25.9695	25.36	25.8679	n. def.	n. def.	n. def.	n. def.	n. def.	25.7121	n. def.	n. def.	n. def.	peroxisome					+	5	46.8	16.712	37.735	870060000	25	n. def.	1	0	-4.34294e-08	0	1	-0.0203698	1	AT1G48320.1	lipid metabolism.lipid degradation.beta-oxidation.acyl-CoA thioesterase	Thioesterase superfamily protein	3.97643
26.8461	26.4965	25.6362	n. def.	n. def.	26.907	25.9435	26.7354	26.4836	n. def.	n. def.	n. def.	nucleus					+	24	29.8	116.19	109.83	3955900000	153	-0.580736	1	n. def.	0	0	1	0.061231	0.893343	AT1G48410.1;AT1G48410.3;AT1G48410.2;AT5G43810.2;AT5G43810.1	development.unspecified;protein.synthesis.initiation	Stabilizer of iron transporter SufD / Polynucleotidyl transferase
25.6006	26.0229	25.8528	n. def.	n. def.	n. def.	n. def.	26.038	26.2179	n. def.	n. def.	n. def.	mitochondrion					+	10	38.2	43.9	65.925	1435900000	48	n. def.	1	0	-4.34294e-08	0	1	0.302469	0.17686	AT1G48420.1	hormone metabolism.ethylene.synthesis-degradation	D-cysteine desulfhydrase
27.7879	27.7426	27.464	n. def.	28.2403	28.2669	26.3968	n. def.	n. def.	n. def.	n. def.	n. def.	cytosol	+					6	24.1	38.907	73.977	1011200000	27	-0.58876	0.0205942	0	-4.34294e-08	0	1	-1.26804	1	AT1G48470.1	N-metabolism.ammonia metabolism.glutamine synthetase	5;glutamine synthetase 1
25.0403	25.1425	25.1357	n. def.	n. def.	n. def.	25.3674	25.1729	25.1939	n. def.	n. def.	n. def.	nucleus						6	44.4	20.208	52.947	797060000	64	n. def.	1	n. def.	0	0	1	0.138574	0.118579	AT1G48610.2;AT1G48610.1	RNA.regulation of transcription.putative transcription regulator	AT hook motif-containing protein
27.2963	27.5119	27.1534	n. def.	n. def.	n. def.	27.2464	27.1144	27.5645	n. def.	n. def.	n. def.	cytosol						5	66	35.8	238.68	13912000000	241	n. def.	1	n. def.	0	0	1	-0.0121403	0.94631	AT1G48630.1	signalling.G-proteins	receptor for activated C kinase 1B
28.0685	28.0698	28.4179	26.6323	25.1323	25.2333	29.0805	29.08	29.0449	n. def.	n. def.	n. def.	cytosol	+			+		13	54.5	21.922	135.69	9385500000	141	2.51944	0.00717512	n. def.	0	n. def.	1	0.883066	0.00164319	AT1G48830.2;AT1G48830.1	protein.synthesis.ribosomal protein.eukaryotic.40S subunit.S7	Ribosomal protein S7e family protein
26.6561	26.7737	26.5679	n. def.	n. def.	n. def.	26.3315	27.1202	27.1796	n. def.	n. def.	n. def.	plastid					+	12	45.9	47.317	85.798	3316000000	124	n. def.	1	n. def.	0	0	1	0.211221	0.492268	AT1G48850.1;AT1G48850.3;AT1G48850.2	amino acid metabolism.synthesis.aromatic aa.chorismate.chorismate synthase	chorismate synthase. putative / 5-enolpyruvylshikimate-3-phosphate phospholyase. putative		1.26425
27.6789	27.7065	27.4654	n. def.	27.0598	26.8369	27.6402	27.6123	27.7464	n. def.	n. def.	n. def.	cytosol	+				+	4	34.7	55.831	78.418	5424700000	164	0.668582	0.0138646	n. def.	0	0	1	0.0493908	0.598281	AT1G48860.1;AT1G48860.2	amino acid metabolism.synthesis.aromatic aa.chorismate.5-enolpyruvylshikimate-3-phosphate synthase	RNA 3'-terminal phosphate cyclase/enolpyruvate transferase. alpha/beta
27.2227	25.7418	27.4573	27.8603	n. def.	26.1585	27.7191	27.6197	27.5946	25.8649	26.0866	26.2095	nucleus		+				17	26.2	58.773	137.16	5717200000	196	-0.202113	0.843483	1.59081	3.9117	-0.955738	0.236385	0.837187	0.194909	AT1G48920.1	protein.synthesis.ribosome biogenesis.Pre-rRNA processing and modifications.snoRNPs	nucleolin like 1
26.7108	26.8634	26.6937	n. def.	n. def.	n. def.	26.9354	26.6623	26.7338	n. def.	n. def.	n. def.	plastid						3	27.2	18.443	42.274	998630000	20	n. def.	1	n. def.	0	0	1	0.0212173	0.839102	AT1G48990.1	lipid metabolism.TAG synthesis	Oleosin family protein
27.7144	28.2764	28.1953	n. def.	27.6165	27.2067	28.2298	28.3751	28.7846	n. def.	n. def.	n. def.	cytosol						5	50.9	41.876	166.06	9133500000	125	0.650433	0.0974777	n. def.	0	0	1	0.401131	0.172127	AT3G18780.2;AT1G49240.1;AT3G18780.1	cell.organisation	actin 2;actin 8
26.2896	26.7822	26.599	26.9407	26.0373	n. def.	n. def.	n. def.	n. def.	n. def.	n. def.	n. def.	peroxisome					+	16	31	74.388	122.39	1810400000	83	0.0679509	0.870956	0	-4.34294e-08	0	1	n. def.	1	AT1G49430.1	lipid metabolism.FA synthesis and FA elongation.long chain fatty acid CoA ligase	long-chain acyl-CoA synthetase 2	3.50024
24.6918	n. def.	24.7895	n. def.	n. def.	n. def.	25.1618	23.8275	25.184	n. def.	n. def.	n. def.	nucleus						5	40.7	25.85	53.39	545380000	38	0	1	n. def.	0	0	1	-0.0162156	0.979457	AT1G49480.1	RNA.regulation of transcription.B3 transcription factor family	related to vernalization1 1
26.4643	26.2072	27.2847	n. def.	n. def.	27.5427	26.6796	27.3227	27.4792	n. def.	n. def.	n. def.	peroxisome					+	17	30.8	67.943	86.61	3372900000	111	-0.890619	1	n. def.	0	0	1	0.508467	0.279399	AT1G49670.1;AT1G49670.2	stress.abiotic	ARP protein (REF)
28.0549	27.7631	27.5867	28.0616	26.7666	27.209	27.8594	28.3528	28.0168	27.3988	27.5042	27.1846	cytosol		+			+	1	39	110.49	172.58	6442600000	188	0.45584	0.322086	0.713809	1.83535	0.0167948	0.967838	0.274764	0.240543	AT1G50200.1	protein.aa activation.alanine-tRNA ligase	Alanyl-tRNA synthetase
25.9028	25.5734	25.5425	n. def.	n. def.	n. def.	25.7022	25.4878	25.4422	n. def.	n. def.	n. def.	cytosol					+	12	21.3	80.938	56.824	543740000	25	n. def.	1	n. def.	0	0	1	-0.128821	0.410868	AT1G50380.1	protein.degradation	Prolyl oligopeptidase family protein
27.9705	27.4301	27.8046	27.653	27.484	27.2996	28.1437	27.0053	27.7401	n. def.	25.1924	25.3923	cytosol		+	+		+	17	41.3	67.801	164.79	5360900000	211	0.256203	0.248021	2.33734	1.89449	-2.18653	0.000718725	-0.105394	0.789664	AT1G50480.1;AT2G12280.1	C1-metabolism.formate-tetrahydrofolate ligase	10-formyltetrahydrofolate synthetase;P-loop containing nucleoside triphosphate hydrolases superfamily protein
25.0257	25.3457	25.3835	n. def.	n. def.	n. def.	n. def.	n. def.	n. def.	n. def.	n. def.	n. def.	extracellular.endoplasmic reticulum						5	19.9	47.142	11.127	679890000	44	n. def.	1	0	-4.34294e-08	0	1	n. def.	1	AT1G51630.1	not assigned.unknown	O-fucosyltransferase family protein
25.9005	24.8526	25.9325	n. def.	n. def.	n. def.	n. def.	n. def.	n. def.	n. def.	n. def.	n. def.	peroxisome					+	8	19.8	53.114	23.841	919780000	39	n. def.	1	0	-4.34294e-08	0	1	n. def.	1	AT1G51680.2;AT1G51680.3;AT1G51680.1	secondary metabolism.phenylpropanoids.lignin biosynthesis.4CL	4-coumarate:CoA ligase 1	1.19614
26.7613	26.9687	27.0154	n. def.	n. def.	n. def.	27.1931	27.0649	26.8911	n. def.	n. def.	n. def.	cytosol;nucleus						17	45.6	53.695	88.172	3493500000	105	n. def.	1	n. def.	0	0	1	0.134543	0.315292	AT1G51710.1;AT1G51710.2;AT3G21280.1	protein.degradation.ubiquitin.ubiquitin protease	ubiquitin-specific protease 6;ubiquitin-specific protease 7
26.2521	n. def.	26.4608	n. def.	n. def.	n. def.	26.5925	26.3954	26.2731	n. def.	n. def.	n. def.	endoplasmic reticulum					+	9	37	48.263	103.55	2233100000	72	0	1	n. def.	0	0	1	0.063866	0.685631	AT1G51760.1;AT1G51780.1	hormone metabolism.auxin.synthesis-degradation	IAA-leucine resistant (ILR)-like gene 5;peptidase M20/M25/M40 family protein		12.6986
28.6706	28.5778	28.5565	29.3537	29.7945	29.7527	28.8588	28.8125	28.6968	29.0778	28.6728	29.092	mitochondrion	+		+	+		14	65.2	54.401	313.9	14558000000	318	-1.03199	0.00204894	-0.158164	0.470526	-0.686089	0.0250942	0.187737	0.0344405	AT1G51980.1;AT1G51980.2	protein.targeting.mitochondria	Insulinase (Peptidase family M16) protein
28.5963	28.7492	28.5147	27.9098	25.5192	27.8866	28.6259	28.6876	28.5787	28.2433	26.7317	26.9232	plasma membrane.golgi		+				10	41.8	104.47	258.71	14072000000	321	1.51488	0.129771	1.33129	1.30948	0.194203	0.843884	0.0106099	0.895194	AT1G52360.1;AT1G52360.2	cell.vesicle transport	Coatomer. beta' subunit
n. def.	n. def.	n. def.	n. def.	n. def.	n. def.	25.5274	25.2889	24.0741	n. def.	n. def.	n. def.	endoplasmic reticulum;peroxisome					+	21	58	60.459	323.31	29433000000	336	0	1	n. def.	0	0	1	n. def.	1	AT1G52400.3;AT1G52400.1;AT1G52400.2;AT1G75940.1;AT1G66270.2;AT3G09260.1;AT1G66280.1;AT1G66270.1;AT3G21370.1;AT5G28510.1;AT2G44490.1	misc.gluco-, galacto- and mannosidases;secondary metabolism.sulfur-containing.glucosinolates.degradation.myrosinase	beta glucosidase 18;beta glucosidase 19;beta glucosidase 24;Glycosyl hydrolase superfamily protein	13.3224	2.261384931;3.224092364;3.639938236
n. def.	25.1512	n. def.	n. def.	n. def.	n. def.	25.5482	25.4092	25.0142	n. def.	n. def.	n. def.	endoplasmic reticulum						6	31.7	20.021	21.458	1062800000	40	0	1	n. def.	0	0	1	0.172623	1	AT1G52600.1	protein.targeting.secretory pathway.unspecified	Peptidase S24/S26A/S26B/S26C family protein
28.3325	27.9704	28.6191	n. def.	27.6505	n. def.	29.1436	29.1119	29.0702	28.8692	29.01	n. def.	nucleus				+		1	51.5	14.271	30.505	11741000000	113	0.656796	1	0.168955	1.18772	0	1	0.801224	0.0132473	AT1G52740.1;AT4G13570.1;AT4G13570.2	DNA.synthesis/chromatin structure.histone.core.H2A	histone H2A 4;histone H2A protein 9
27.4521	27.1563	27.4649	n. def.	28.4842	28.3882	27.3014	26.6703	27.2031	n. def.	n. def.	n. def.	cytosol	+				+	7	33.4	36.975	61.983	5615900000	94	-1.0784	0.00408871	n. def.	0	0	1	-0.299489	0.245815	AT1G52760.1	lipid metabolism.lipid degradation.lipases	lysophospholipase 2
25.1764	24.7696	24.9041	n. def.	n. def.	n. def.	n. def.	n. def.	n. def.	n. def.	n. def.	n. def.	extracellular						7	27.6	30.378	15.607	480390000	22	n. def.	1	0	-4.34294e-08	0	1	n. def.	1	AT1G53070.1	protein.postranslational modification	Legume lectin family protein
26.3659	26.2511	26.1603	n. def.	n. def.	n. def.	n. def.	26.3552	n. def.	n. def.	n. def.	n. def.	plasma membrane						7	18.1	63.416	82.714	1832200000	57	n. def.	1	0	-4.34294e-08	0	1	0.0961215	1	AT1G53210.1	signalling.calcium	sodium/calcium exchanger family protein / calcium-binding EF hand family protein
30.1913	30.4157	30.4017	29.6594	29.5261	29.3261	30.8293	30.6948	30.6814	30.2005	30.5122	30.3397	mitochondrion	+	+	+	+	+	8	57.8	35.804	283.19	35569000000	294	0.832392	0.00234288	0.38435	1.70997	0.846937	0.00306151	0.398895	0.00997941	AT1G53240.1	TCA / org transformation.TCA.malate DH	Lactate/malate dehydrogenase family protein
28.1067	28.1622	27.8888	26.8247	27.5989	27.6247	27.5181	27.7703	27.2155	26.6942	27.767	27.6986	plastid				+	+	12	45.7	46.99	99.624	5385200000	104	0.703136	0.0631065	0.114712	0.108495	0.0371482	0.936034	-0.551276	0.0380482	AT1G53280.1	not assigned.no ontology	Class I glutamine amidotransferase-like superfamily protein
29.3787	29.4725	29.002	27.9981	28.0719	28.3643	29.2076	29.2609	29.339	27.3184	27.1061	27.0626	cytosol	+	+	+		+	18	61.3	110.28	232.88	18719000000	384	1.13961	0.0033286	2.10682	4.74836	-0.982423	0.00199789	-0.0152067	0.923502	AT1G53310.3;AT1G53310.2;AT1G53310.1	glycolysis.cytosolic branch.phospho-enol-pyruvate carboxylase (PEPC)	phosphoenolpyruvate carboxylase 1
30.5774	30.6271	30.5607	30.8608	30.926	30.6575	31.2357	31.3813	31.079	30.0531	30.558	30.1327	cytosol		+	+	+		20	71.2	75.225	323.31	48093000000	678	-0.226386	0.0530411	0.984039	2.26922	-0.566818	0.0324585	0.643607	0.00198464	AT1G53500.1	cell wall.precursor synthesis.UDP-glucose 4,6-dehydratase	NAD-dependent epimerase/dehydratase family protein
27.402	28.0423	27.2913	n. def.	n. def.	n. def.	27.3237	26.7161	27.62	n. def.	n. def.	n. def.	plastid					+	10	42.9	30.729	102.9	2331900000	56	n. def.	1	n. def.	0	0	1	-0.358628	0.368748	AT1G53520.1	secondary metabolism.flavonoids.chalcones	Chalcone-flavanone isomerase family protein
28.4978	28.5181	28.6195	28.0084	28.1981	27.7905	28.1173	27.9531	28.0868	26.6661	n. def.	27.0564	cytosol;cytosol.nucleus	+	+	+	+		23	66	47.803	151.44	9097300000	236	0.546139	0.0115274	1.19112	2.30466	-1.13772	0.0123969	-0.492746	0.00143637	AT1G53750.1;AT1G53780.1;AT1G53780.3;AT1G53780.2;AT1G53790.1;AT1G53790.2	protein.degradation.ubiquitin.E3.SCF.FBOX;protein.degradation.ubiquitin.proteasom	ATP binding;ATPases;F-box and associated interaction domains-containing protein;hydrolases;nucleoside-triphosphatases;nucleotide binding;peptidyl-prolyl cis-trans isomerases;regulatory particle triple-A 1A	1.79293
30.1574	30.2524	30.0519	29.4917	29.623	29.4541	29.6227	29.902	29.5301	28.9197	28.8606	28.6294	cytosol	+	+	+	+	+	25	64.8	54.208	269.93	20521000000	354	0.630943	0.00122556	0.881703	2.45893	-0.719732	0.00215005	-0.468972	0.0203688	AT1G54100.2;AT1G54100.1	fermentation.aldehyde dehydrogenase	aldehyde dehydrogenase 7B4	10.6156
27.7281	27.664	27.0845	n. def.	n. def.	n. def.	26.9748	27.7092	27.0289	n. def.	n. def.	n. def.	cytosol						7	76.9	46.762	101.46	5339100000	120	n. def.	1	n. def.	0	0	1	-0.254584	0.461172	AT1G54270.1;AT1G54270.2	protein.synthesis.initiation	eif4a-2
26.4411	26.2843	26.5198	n. def.	n. def.	n. def.	26.3567	26.2345	26.4844	n. def.	26.8782	n. def.	plastid						7	23.5	31.138	38.147	1164500000	40	n. def.	1	-0.519629	0	0	1	-0.0565001	0.602211	AT1G54780.1	not assigned.no ontology	thylakoid lumen 18.3 kDa protein
28.6773	29.3406	28.6189	27.0519	26.7651	26.803	28.0244	28.1367	27.8532	n. def.	28.2703	n. def.	plasma membrane	+			+		2	12	21.569	28.021	3318800000	32	2.00563	0.00127643	-0.265527	0	1.39697	1	-0.874187	0.0236264	AT1G54860.1	not assigned.unknown	Glycoprotein membrane precursor GPI-anchored
n. def.	25.1446	n. def.	26.0962	26.6316	26.5494	n. def.	n. def.	n. def.	n. def.	n. def.	25.3957	cytosol						25	40.5	98.044	113.14	1398800000	103	-1.28108	1	0	-4.34294e-08	-1.03004	1	0	1	AT1G55020.1	hormone metabolism.jasmonate.synthesis-degradation.lipoxygenase	lipoxygenase 1		3.12652
30.6006	30.6163	30.5039	29.9688	30.1718	29.4094	30.9494	30.8756	30.8368	29.5719	30.0943	29.7923	plastid	+	+		+	+	5	54.5	63.808	323.31	43966000000	534	0.723601	0.0349374	1.06777	2.63321	-0.0304985	0.916631	0.31367	0.00288529	AT1G55490.2;AT1G55490.1	PS.calvin cycle.rubisco interacting	chaperonin 60 beta
33.2716	33.1219	33.2276	32.918	32.9177	32.9263	33.071	33.0082	33.0419	33.1203	33.0839	33.0568	cytosol	+		+	+	+	40	73.4	93.89	323.31	271980000000	2106	0.286339	0.00300331	-0.0466181	0.836441	0.166312	0.000867791	-0.166645	0.0255305	AT1G56070.1	protein.synthesis.elongation	Ribosomal protein S5/Elongation factor G/III/V family protein
28.7724	28.8057	28.6347	n. def.	n. def.	28.2048	29.3653	29.5067	29	n. def.	n. def.	n. def.	extracellular				+		6	57.6	18.816	182.03	81695000000	316	0.532808	1	n. def.	0	0	1	0.553052	0.0257755	AT1G56100.2;AT1G56100.3;AT1G56100.1	cell wall.pectin*esterases.misc	Plant invertase/pectin methylesterase inhibitor superfamily protein
25.6964	26.6266	25.7543	n. def.	n. def.	n. def.	27.2302	27.4023	26.6082	n. def.	n. def.	n. def.	nucleus						18	46.9	58.673	129.86	5896400000	176	n. def.	1	n. def.	0	0	1	1.05445	0.0521949	AT1G56110.1;AT3G12860.1	protein.synthesis.ribosome biogenesis.Pre-rRNA processing and modifications.snoRNPs;RNA.regulation of transcription.putative transcription regulator	homolog of nucleolar protein NOP56;NOP56-like pre RNA processing ribonucleoprotein
27.6359	27.8316	27.8065	26.1308	27.2841	26.7575	27.7637	27.9727	27.6468	27.3079	27.1473	27.0753	plastid	+	+			+	10	76.8	42.615	155.93	4700800000	128	1.03387	0.0380235	0.617553	2.20237	0.452719	0.254243	0.0363992	0.764334	AT1G56190.2;AT1G56190.1	PS.calvin cycle.phosphoglycerate kinase	Phosphoglycerate kinase family protein
29.8052	29.8101	29.9178	29.008	29.0065	28.8427	30.0185	29.9005	29.9104	29.4394	n. def.	28.1385	cytosol.endoplasmic reticulum;endoplasmic reticulum	+					5	77.7	21.986	124.42	25051000000	247	0.891995	0.000173733	1.15422	1.00608	-0.163472	0.760605	0.0987574	0.134263	AT1G56330.1;AT1G09180.1	signalling.G-proteins	secretion-associated RAS 1B;secretion-associated RAS super family 1	3.18341
30.7082	30.6468	30.6462	30.2817	30.487	30.3815	30.7595	30.5677	30.7653	29.5969	29.452	29.6022	endoplasmic reticulum	+	+	+		+	18	60.2	48.527	323.31	45421000000	512	0.283651	0.0106502	1.14718	3.83116	-0.833101	0.000414758	0.0304273	0.678112	AT1G56340.1;AT1G56340.2	signalling.calcium	calreticulin 1a
28.3532	28.6268	28.6073	27.9254	26.6287	27.0138	28.7436	28.666	28.7966	n. def.	n. def.	28.5088	cytosol.nucleus	+				+	11	69.1	27.651	222.41	9763600000	163	1.33981	0.0273577	0.226558	0	1.31956	1	0.206308	0.0979397	AT1G56450.1	protein.degradation.ubiquitin.proteasom	20S proteasome beta subunit G1
27.6604	27.7796	27.6335	27.9536	28.5162	n. def.	28.1308	28.13	28.302	n. def.	n. def.	n. def.	cytosol				+		8	57.2	18.406	59.558	6072000000	92	-0.543715	0.0877545	n. def.	0	0	1	0.496385	0.00240808	AT1G56580.1	not assigned.unknown	Protein of unknown function. DUF538	2.24253	1.56094
30.438	30.3689	30.5123	29.3167	30.0284	30.01	30.3464	30.1466	30.3563	29.6845	30.2148	30.1935	cytosol					+	13	53.3	46.4	323.31	27168000000	459	0.654707	0.0512516	0.252138	0.606693	0.245921	0.446219	-0.156647	0.121349	AT1G57720.2;AT1G57720.1	protein.synthesis.elongation	Translation elongation factor EF1B. gamma chain
29.1764	29.244	29.2691	27.8199	27.8456	27.7329	28.9468	29.2137	29.035	n. def.	29.3245	n. def.	cytosol	+					5	40.1	30.771	96.23	12673000000	123	1.43039	5.313e-06	-0.259269	0	1.525	1	-0.164662	0.119089	AT1G59359.1;AT1G58983.1;AT1G58684.1;AT1G58380.1;AT3G57490.1	protein.synthesis.ribosomal protein.eukaryotic.40S subunit.S2	Ribosomal protein S5 family protein
27.9408	27.9288	27.795	28.0626	27.7579	27.6366	27.9792	27.9063	28.0476	27.497	26.9237	27.5231	cytosol		+				15	42.7	100.23	293.78	7584400000	326	0.0691827	0.635509	0.663128	1.53145	-0.50444	0.0964175	0.0895049	0.222674	AT1G59610.1	misc.dynamin	dynamin-like 3
26.7923	26.5277	26.8531	27.1097	27.4384	27.3165	26.1736	n. def.	26.8151	n. def.	n. def.	n. def.	mitochondrion	+				+	10	34.7	43.059	59.733	4342000000	101	-0.563838	0.0152048	0	-4.34294e-08	n. def.	1	-0.230041	0.459256	AT1G59900.1	TCA / org transformation.TCA.pyruvate DH.E1	pyruvate dehydrogenase complex E1 alpha subunit
25.3511	24.9834	25.8042	n. def.	n. def.	n. def.	25.2454	n. def.	25.6907	25.9786	25.8741	n. def.	cytosol						11	18.1	94.669	28.315	1461800000	85	n. def.	1	0	-4.34294e-08	0	1	0.088453	0.816044	AT1G60070.1;AT1G60070.2	cell.vesicle transport	Adaptor protein complex AP-1. gamma subunit
27.5179	27.5596	27.4209	27.4359	26.062	26.2022	27.1764	27.3988	27.4309	n. def.	n. def.	n. def.	cytosol					+	21	50.2	65.169	97.868	5303100000	180	0.932788	0.100466	n. def.	0	n. def.	1	-0.164122	0.142145	AT1G60420.1	not assigned.no ontology.DC1 domain containing protein	DC1 domain-containing protein
26.8474	27.1111	27.5028	n. def.	25.7221	26.4963	26.9736	26.8339	26.3203	n. def.	26.5955	n. def.	cytosol					+	9	44.9	37.924	41.241	2481100000	79	1.04458	0.0703849	0.113762	0	0	1	-0.444529	0.181451	AT1G60710.1;AT1G60730.2;AT1G60730.1;AT1G60730.3;AT1G60750.1	hormone metabolism.auxin.induced-regulated-responsive-activated	NAD(P)-linked oxidoreductase superfamily protein
26.3357	26.2725	25.7653	25.8112	n. def.	n. def.	n. def.	26.0008	26.6787	n. def.	n. def.	n. def.	cytosol						14	43.5	49.032	56.086	1648200000	58	0.313257	1	0	-4.34294e-08	0	1	0.215307	0.575452	AT1G60780.1;AT1G10730.1	protein.targeting.secretory pathway.unspecified	Clathrin adaptor complexes medium subunit family protein
25.8516	25.4284	25.4052	n. def.	n. def.	n. def.	26.1203	26.2049	25.9888	n. def.	n. def.	n. def.	cytosol				+		2	29.9	19.615	43.251	1654500000	45	n. def.	1	n. def.	0	0	1	0.542919	0.0264492	AT1G60970.1	protein.targeting.secretory pathway.unspecified	SNARE-like superfamily protein
25.7638	25.5533	25.1461	n. def.	n. def.	n. def.	n. def.	n. def.	n. def.	n. def.	n. def.	n. def.	plasma membrane						4	18.2	30.942	17.528	431160000	19	n. def.	1	0	-4.34294e-08	0	1	n. def.	1	AT1G61250.2;AT1G61250.1;AT1G11180.1;AT1G11180.2	transport.misc	secretory carrier 3;Secretory carrier membrane protein (SCAMP) family protein
29.3033	29.154	29.355	28.4863	27.3856	29.1354	29.7626	29.9574	29.9609	28.3203	28.4352	27.3025	cytosol		+		+		17	54.1	37.905	315.66	83546000000	458	0.935026	0.143167	1.87426	2.16289	-0.316415	0.639197	0.622821	0.0021955	AT1G61720.1	secondary metabolism.flavonoids.anthocyanins.anthocyanidin reductase	NAD(P)-binding Rossmann-fold superfamily protein
26.8897	26.9824	26.7252	26.9949	26.8109	26.8852	26.5221	27.102	26.792	n. def.	n. def.	n. def.	plasma membrane						10	31.8	38.806	76.318	3403500000	71	-0.0312099	0.752137	n. def.	0	n. def.	1	-0.060393	0.75875	AT1G61790.1;AT1G11560.1	transport.amino acids;transport.sugars	Oligosaccharyltransferase complex/magnesium transporter family protein
25.5288	n. def.	26.2137	n. def.	24.5085	n. def.	n. def.	n. def.	n. def.	25.8424	25.8225	25.9391	extracellular						2	27	14.872	98.59	377210000	24	0	1	n. def.	0	1.35949	1	0	1	AT1G62000.1	not assigned.unknown
27.7574	27.7891	27.5473	27.6154	27.8765	26.1789	27.2791	27.4235	27.2767	27.1929	27.7322	n. def.	cytosol				+		23	55.2	136.56	157.75	5501900000	178	0.474353	0.423922	-0.136154	0.248807	0.238967	0.758724	-0.371539	0.0145573	AT1G62020.1	cell.vesicle transport	Coatomer. alpha subunit
n. def.	25.2446	n. def.	n. def.	n. def.	n. def.	26.1659	25.8111	26.1917	25.4337	n. def.	25.7632	extracellular						3	46	14.969	262.29	617410000	24	0	1	0.457752	0.971982	0	1	0.811655	1	AT1G62060.1	not assigned.unknown
26.3418	26.0375	26.4324	24.9653	24.9584	25.1106	26.3099	n. def.	26.2865	26.2359	26.1615	26.2983	extracellular	+		+			3	27.3	15.113	156.56	759160000	40	1.25916	0.000623471	0.0662476	0.536615	1.22049	4.3042e-05	0.0275768	0.869663	AT1G62080.1	not assigned.unknown
30.6121	30.4848	30.5941	30.0322	30.6293	30.41	30.5141	30.2836	29.6906	29.9038	30.7409	30.7587	vacuole						18	61	55.748	198.65	16141000000	209	0.206465	0.312619	-0.305011	0.336985	0.110591	0.755487	-0.400885	0.181958	AT1G62290.2;AT1G62290.1	protein.degradation.aspartate protease	Saposin-like aspartyl protease family protein
28.3676	28.5772	28.4682	28.5869	28.4014	28.4447	28.2076	28.3827	27.8533	n. def.	n. def.	n. def.	cytosol					+	12	53.8	36.183	280.15	3572800000	81	-0.00670242	0.939133	n. def.	0	n. def.	1	-0.323065	0.125261	AT1G62380.1	hormone metabolism.ethylene.synthesis-degradation.1-aminocyclopropane-1-carboxylate oxidase	ACC oxidase 2
27.7674	28.2987	27.7016	27.2326	26.5091	26.9066	27.9651	28.1459	28.3226	n. def.	n. def.	n. def.	plastid	+				+	9	36.1	42.846	95.867	4882300000	98	1.03984	0.0210558	n. def.	0	n. def.	1	0.22196	0.360951	AT1G62640.2;AT1G62640.1	lipid metabolism.FA synthesis and FA elongation.ketoacyl ACP synthase	3-ketoacyl-acyl carrier protein synthase III
26.7416	26.9135	26.7824	n. def.	n. def.	n. def.	26.3816	26.5296	26.5268	n. def.	n. def.	n. def.	vacuole				+		3	11.3	53.827	115.75	833830000	21	n. def.	1	n. def.	0	0	1	-0.33319	0.00947506	AT1G62710.1	protein.degradation.cysteine protease	beta vacuolar processing enzyme	4.91275
26.7136	27.0021	26.5358	25.8011	n. def.	26.1906	27.3791	27.3567	27.4251	25.7632	n. def.	25.6663	nucleus	+	+		+	+	15	40.8	64.519	119.16	3086200000	134	0.754667	0.0452226	1.67218	4.38265	0	1	0.636477	0.00977356	AT1G62740.1	stress	stress-inducible protein. putative
26.9366	27.4525	26.774	n. def.	n. def.	n. def.	27.3303	27.4815	27.2425	n. def.	n. def.	n. def.	plastid					+	26	44.3	86.057	135.46	3595300000	136	n. def.	1	n. def.	0	0	1	0.297088	0.241159	AT1G62750.1	protein.synthesis.elongation	Translation elongation factor EFG/EF2 protein
29.0162	29.2791	29.1494	29.5233	29.2748	29.2318	29.0901	29.1357	29.2566	29.0543	29.0227	29.0973	cytosol			+		+	14	69.1	33.597	212.25	13635000000	240	-0.195071	0.17475	0.102738	0.883435	-0.285217	0.0378843	0.0125917	0.896304	AT1G63000.1	cell wall.precursor synthesis.UER	nucleotide-rhamnose synthase/epimerase-reductase
25.7313	25.8062	25.5244	n. def.	n. def.	n. def.	n. def.	n. def.	n. def.	n. def.	n. def.	n. def.	cytosol					+	13	35.6	59.314	33.391	1479400000	47	n. def.	1	0	-4.34294e-08	0	1	n. def.	1	AT1G63660.1;AT1G63660.2	nucleotide metabolism.synthesis.purine.GMP synthetase	GMP synthase (glutamine-hydrolyzing). putative / glutamine amidotransferase. putative
30.0572	29.8849	30.1272	28.0818	28.4256	27.5011	29.8405	29.7296	29.9618	25.9216	28.0499	27.5559	mitochondrion	+	+			+	54	63.7	110.81	323.31	22112000000	546	2.02026	0.00193626	2.66819	1.83757	-0.827074	0.301285	-0.179141	0.14275	AT1G63770.3;AT1G63770.4;AT1G63770.5;AT1G63770.2;AT1G63770.1	protein.degradation	Peptidase M1 family protein
28.514	28.7537	28.5979	28.4512	26.515	28.5594	28.3322	28.4814	28.3924	n. def.	26.7008	26.5307	plastid		+			+	20	56.6	52.115	131.24	8286100000	197	0.780006	0.307719	1.78621	3.63473	-1.22606	0.249116	-0.219864	0.0561349	AT1G63940.4;AT1G63940.1;AT1G63940.2;AT1G63940.3	redox.ascorbate and glutathione.ascorbate	monodehydroascorbate reductase 6
26.2846	26.2073	26.453	27.501	27.6414	27.5522	27.0343	26.8364	26.6139	n. def.	n. def.	26.1695	plasma membrane	+			+		5	25.1	28.696	51.041	4321100000	124	-1.24994	0.000115055	0.658668	0	-1.39536	1	0.513244	0.0221949	AT1G64090.1;AT1G64090.2	not assigned.no ontology	Reticulan like protein B3
27.5353	27.7182	27.5498	n. def.	n. def.	n. def.	27.623	27.5701	27.3936	n. def.	n. def.	n. def.	cytosol.plasma membrane					+	9	53	53.377	117.81	3112300000	65	n. def.	1	n. def.	0	0	1	-0.0721944	0.471273	AT1G64190.1	OPP.oxidative PP.6-phosphogluconate dehydrogenase	6-phosphogluconate dehydrogenase family protein
28.0038	27.7322	27.8463	26.255	26.0131	26.6807	28.3283	28.3711	28.262	n. def.	26.8982	n. def.	cytosol.nucleus	+			+	+	17	83.9	30.706	187.93	8958600000	222	1.54453	0.00183471	1.42229	0	0.581923	1	0.459688	0.00563755	AT1G64520.1;AT5G42040.1	protein.degradation.ubiquitin.proteasom	regulatory particle non-ATPase 12A;regulatory particle non-ATPase 12B
27.5222	27.2996	27.4155	27.1706	26.4018	26.4532	26.7839	26.4181	26.8387	27.5402	27.3704	27.5599	nucleus	+	+	+	+		7	50	26.748	207.98	1685300000	61	0.737212	0.0452076	-0.809959	2.29679	0.814989	0.0331625	-0.732182	0.00756757	AT1G65090.1;AT1G65090.2;AT1G65090.3	not assigned.unknown
28.8578	28.8219	28.9047	28.7077	28.4348	28.4093	28.6538	28.6438	28.5028	n. def.	n. def.	n. def.	cytosol;cytosol.nucleus	+			+		9	82.3	19.808	165.73	12692000000	167	0.344196	0.0249999	n. def.	0	n. def.	1	-0.261347	0.00857224	AT1G65480.1;AT4G20370.1	development.unspecified	PEBP (phosphatidylethanolamine-binding protein) family protein
26.2173	26.4447	26.1019	27.8474	27.881	28.0318	26.5118	26.466	26.299	25.3494	n. def.	n. def.	extracellular.plasma membrane	+				+	16	37.6	60.013	63.628	2630400000	94	-1.66544	0.000134716	1.07618	0	-2.57064	1	0.170972	0.226274	AT1G65590.1	protein.glycosylation.alpha-1,3-mannosyl-glycoprotein-beta-1,2-N-acetylglucosaminyltransferase(GnTI)	beta-hexosaminidase 3
26.0892	26.6557	26.3207	n. def.	n. def.	n. def.	n. def.	n. def.	n. def.	n. def.	n. def.	n. def.	peroxisome						6	15	64.94	15.065	307670000	8	n. def.	1	0	-4.34294e-08	0	1	n. def.	1	AT1G65880.1;AT1G65890.1	lipid metabolism.FA synthesis and FA elongation.acyl coa ligase;secondary metabolism.sulfur-containing.glucosinolates.synthesis.aliphatic.benzoate-CoA ligase	acyl activating enzyme 12;benzoyloxyglucosinolate 1		23.7674
31.6809	31.6149	31.6606	31.8149	32.1005	31.7218	31.6944	31.8036	31.52	31.1755	30.6813	30.5727	cytosol		+	+		+	26	71.7	45.746	323.31	94122000000	923	-0.226931	0.12108	0.862818	1.88051	-1.06923	0.00797691	0.0205193	0.820825	AT1G65930.1	TCA / org transformation.TCA.IDH	cytosolic NADP+-dependent isocitrate dehydrogenase
29.4641	29.5738	29.4098	29.4983	28.8431	28.9154	29.8721	30.149	29.894	28.794	28.882	28.8088	cytosol		+		+	+	11	84.6	17.428	238.31	20754000000	222	0.396938	0.135758	1.14346	3.60054	-0.257348	0.286005	0.489176	0.00841724	AT1G65980.1;AT1G65980.2;AT1G65970.1;AT1G60740.1	redox.peroxiredoxin	Thioredoxin superfamily protein;thioredoxin-dependent peroxidase 1;thioredoxin-dependent peroxidase 2
29.4008	29.3348	29.3268	29.9527	29.8002	29.9668	29.5485	29.0245	29.508	28.5027	27.8254	29.1448	cytosol	+		+		+	5	67.4	39.207	233.92	16032000000	217	-0.552433	0.000690305	0.869382	0.978354	-1.4156	0.0211954	0.00621668	0.972572	AT1G66200.1;AT1G66200.3;AT1G66200.2	N-metabolism.ammonia metabolism.glutamine synthetase	glutamine synthase clone F11
n. def.	n. def.	n. def.	n. def.	n. def.	n. def.	25.7359	26.0284	26.0654	n. def.	n. def.	n. def.	extracellular						5	17.8	54.206	65.574	935000000	28	0	1	n. def.	0	0	1	n. def.	1	AT1G66250.1	misc.beta 1,3 glucan hydrolases.glucan endo-1,3-beta-glucosidase	O-Glycosyl hydrolases family 17 protein
29.0221	29.1757	29.167	29.1989	28.9406	28.5997	29.0104	28.9482	29.1427	28.4787	28.6608	n. def.	cytosol		+				2	57	16.862	323.31	10109000000	177	0.208499	0.31238	0.464057	1.71932	-0.343349	0.238658	-0.0877914	0.31214	AT5G37780.1;AT1G66410.1;AT1G66410.2;AT5G37780.2;AT5G37780.3;AT2G27030.2	signalling.calcium	calmodulin 1;calmodulin 4
28.8296	27.5137	28.6526	27.4702	27.3885	27.5497	28.5999	28.6516	28.9737	27.8364	27.3283	27.3633	plastid		+			+	17	50.3	41.471	163.68	5074500000	130	0.862521	0.106164	1.23239	2.44301	0.0398839	0.82635	0.409756	0.393153	AT1G66430.1	major CHO metabolism.degradation.sucrose.fructokinase	pfkB-like carbohydrate kinase family protein
24.7897	24.9718	24.2277	n. def.	n. def.	n. def.	24.8225	n. def.	n. def.	n. def.	n. def.	n. def.	cytosol						8	29.2	66.445	14.483	532750000	38	n. def.	1	0	-4.34294e-08	0	1	0.159417	1	AT1G66530.1	protein.aa activation.arginine-tRNA ligase	Arginyl-tRNA synthetase. class Ic
31.8214	32.0811	31.5173	31.6639	31.6094	31.8312	31.6584	31.9012	31.4321	32.0501	30.8533	30.9626	plastid					+	9	60	20.216	323.31	68572000000	377	0.105064	0.582812	0.375231	0.390464	-0.412875	0.347017	-0.142708	0.537497	AT1G67090.1;AT1G67090.2	PS.calvin cycle.rubisco small subunit	ribulose bisphosphate carboxylase small chain 1A
26.3108	26.474	26.1439	n. def.	25.1934	25.7058	27.2422	27.178	26.7575	27.4579	27.6633	27.8102	cytosol	+	+	+	+		9	40	26.425	76.215	2124500000	70	0.859957	0.0323239	-0.584587	1.47938	2.19422	0.00250886	0.749673	0.0139338	AT1G67360.2;AT1G67360.1	not assigned.no ontology	Rubber elongation factor protein (REF)	5.7632
26.4944	26.3019	26.3302	n. def.	n. def.	25.4706	26.0665	26.1041	25.839	n. def.	n. def.	n. def.	nucleus				+		12	27.6	73.069	58.308	1415800000	69	0.904882	1	n. def.	0	0	1	-0.372281	0.0219565	AT1G67680.1;AT1G67650.1	not assigned.unknown;protein.targeting.secretory pathway.unspecified	SRP72 RNA-binding domain
29.5655	29.6183	29.349	27.5426	27.9974	28.0343	29.0494	28.9009	28.6269	28.205	29.0159	28.5447	plasma membrane.golgi	+			+		17	64.5	35.761	115.8	12589000000	215	1.65279	0.00075303	0.270514	0.436352	0.730439	0.0614496	-0.65184	0.0118261	AT1G67730.1	secondary metabolism.wax	beta-ketoacyl reductase 1
29.1515	29.3851	29.1262	28.534	29.047	28.7894	29.0482	29.2575	29.1701	27.7325	28.4323	28.0169	extracellular		+	+		+	24	46.7	102.4	226.28	10471000000	270	0.43078	0.0638454	1.09807	2.17943	-0.729599	0.0440386	-0.0623099	0.575501	AT1G68560.1	misc.gluco-, galacto- and mannosidases.alpha-galactosidase	alpha-xylosidase 1
27.7385	28.7131	27.7161	27.2243	27.578	26.7145	n. def.	n. def.	27.0432	26.4845	27.0978	24.3551	cytosol					+	6	62.7	17.207	102.89	1881500000	43	0.883641	0.09932	1.0641	0	-1.19313	0.241274	-1.01267	1	AT1G69410.1;AT1G13950.1	protein.synthesis.initiation	eukaryotic elongation factor 5A-1;eukaryotic elongation factor 5A-3	1.45704
25.8863	25.3197	25.6539	n. def.	n. def.	n. def.	25.3239	n. def.	25.1091	n. def.	n. def.	n. def.	extracellular						4	26.2	24.414	31.513	737680000	34	n. def.	1	0	-4.34294e-08	0	1	-0.403442	0.17341	AT1G69460.1	transport.misc	emp24/gp25L/p24 family/GOLD family protein
28.6609	n. def.	28.6155	25.9805	26.3124	28.7235	28.8885	28.9119	28.8466	n. def.	n. def.	n. def.	cytosol				+		2	28.6	13.65	20.083	9273600000	63	1.6327	0.239658	n. def.	0	n. def.	1	0.244152	0.00384739	AT1G69620.1	protein.synthesis.ribosomal protein.eukaryotic.60S subunit.L34	ribosomal protein L34
25.6823	26.3203	25.6423	n. def.	n. def.	n. def.	25.9837	25.8216	25.892	25.6435	26.9407	26.7762	plastid					+	7	24.4	46.69	89.825	1050300000	54	n. def.	1	-0.55434	0.605238	n. def.	1	0.0174859	0.941681	AT1G69740.2;AT1G69740.1	tetrapyrrole synthesis.ALA dehydratase	Aldolase superfamily protein
24.933	n. def.	n. def.	25.6667	26.0262	25.9045	n. def.	n. def.	n. def.	n. def.	n. def.	n. def.	plastid					+	13	19.5	99.841	32.223	535960000	40	-0.932823	1	0	-4.34294e-08	n. def.	1	0	1	AT1G69830.1	major CHO metabolism.degradation.starch.starch cleavage.alpha amylase	alpha-amylase-like 3
26.5406	26.5137	26.3719	n. def.	n. def.	n. def.	26.6443	26.7636	27.1517	n. def.	n. def.	n. def.	cytosol						7	30.8	31.405	47.795	2941800000	79	n. def.	1	n. def.	0	0	1	0.377795	0.0799005	AT1G69840.7;AT1G69840.6;AT1G69840.5;AT1G69840.4;AT1G69840.3;AT1G69840.2;AT1G69840.1	not assigned.no ontology	SPFH/Band 7/PHB domain-containing membrane-associated protein family
28.5022	28.6966	28.3635	n. def.	n. def.	26.7313	28.9646	28.513	28.4421	n. def.	n. def.	n. def.	cytosol						1	42.5	16.455	35.982	8801000000	112	1.78947	1	n. def.	0	0	1	0.119106	0.564798	AT1G70600.1	protein.synthesis.ribosomal protein.eukaryotic.60S subunit.L27A	Ribosomal protein L18e/L15 superfamily protein
28.0135	27.9914	27.7285	28.5023	28.709	28.5408	27.133	26.9757	26.8013	n. def.	n. def.	n. def.	cytosol	+			+		8	52.6	21.518	59.464	1950700000	63	-0.672933	0.00378722	n. def.	0	n. def.	1	-0.941078	0.00207599	AT1G70680.1	development.unspecified	Caleosin-related family protein
29.7261	29.7393	29.6896	29.5977	30.0526	29.9237	29.7965	29.8173	29.7473	27.9666	28.0892	28.9274	plastid		+	+		+	21	77.4	63.481	323.31	23388000000	464	-0.139632	0.363124	1.45929	2.07003	-1.53021	0.00984577	0.0687084	0.0545643	AT1G70730.1;AT1G70730.3;AT1G70730.2	glycolysis.cytosolic branch.phosphoglucomutase (PGM)	Phosphoglucomutase/phosphomannomutase family protein	1.74453
29.4716	29.6628	29.6523	29.9821	29.7511	29.8584	29.6863	29.4989	29.3421	29.1198	28.9999	29.2345	cytosol	+	+	+			21	42.1	66.864	138.86	18923000000	336	-0.268277	0.0422458	0.390988	1.50271	-0.745771	0.00142807	-0.0865059	0.501646	AT1G70770.2;AT1G70770.1;AT1G23170.2;AT1G23170.1	not assigned.unknown	Protein of unknown function DUF2359. transmembrane
29.9644	29.0349	29.9333	28.8303	29.2037	29.357	30.6955	30.6363	30.4095	28.895	30.0536	28.1126	cytosol				+	+	21	84.8	37.614	323.31	55980000000	682	0.513883	0.207971	1.56006	1.2823	-0.109918	0.860134	0.936262	0.0418224	AT1G70830.1;AT1G70830.4;AT1G70830.2;AT1G70830.5;AT1G70830.3;AT1G70850.2;AT1G70890.1	stress.abiotic.unspecified;stress.biotic	MLP-like protein 28;MLP-like protein 34;MLP-like protein 43	1.12368
26.1159	26.9461	27.0593	n. def.	n. def.	n. def.	27.5008	27.0285	26.9879	n. def.	n. def.	n. def.	extracellular						10	32	40.224	69.964	1453200000	43	n. def.	1	n. def.	0	0	1	0.465313	0.242871	AT1G71120.1	misc.GDSL-motif lipase	GDSL-motif lipase/hydrolase 6
27.6145	27.971	27.664	26.9431	27.0802	27.7125	27.5651	26.8171	27.4177	n. def.	26.6169	26.4818	plasma membrane.endoplasmic reticulum						45	37.8	181.8	161.76	3845000000	165	0.50455	0.126275	0.717267	1.01609	-0.695889	0.110463	-0.483171	0.13043	AT1G71220.1;AT1G71220.2	protein.glycosylation.UDP-glucose glycoprotein glucosyltransferase	transferases. transferring glycosyl groups;transferases. transferring hexosyl groups;UDP-glucose:glycoprotein glucosyltransferases
28.0007	28.0964	27.5544	26.7471	27.4058	26.4954	27.4786	27.8037	27.5794	n. def.	n. def.	n. def.	extracellular	+					13	63.9	41.192	178.86	2951500000	70	1.00102	0.0348208	n. def.	0	n. def.	1	-0.263244	0.243634	AT1G71250.1	misc.GDSL-motif lipase	GDSL-like Lipase/Acylhydrolase superfamily protein
26.7384	27.1994	27.3578	n. def.	n. def.	n. def.	26.4523	26.991	26.8984	27.0331	27.1342	27.4865	extracellular						10	49.8	30.962	140.59	1450100000	41	n. def.	1	-0.437366	0.948685	n. def.	1	-0.317977	0.271222	AT1G71691.1;AT1G71691.2	misc.GDSL-motif lipase	GDSL-like Lipase/Acylhydrolase superfamily protein
29.8437	30.2816	29.8364	28.9202	28.7471	29.0053	29.2215	29.0592	28.9865	n. def.	25.9012	26.4889	vacuole	+	+	+	+		12	43.9	39.559	140.75	8045800000	132	1.0964	0.00270197	2.89406	2.92893	-2.69584	0.00151231	-0.898173	0.00526659	AT1G71695.1	misc.peroxidases	Peroxidase superfamily protein
27.5577	27.375	27.7038	25.6576	26.7217	27.284	28.5748	28.4631	28.5366	26.9686	26.9033	n. def.	cytosol		+		+	+	21	45.7	64.046	118.31	7889100000	230	0.991086	0.111194	1.58887	4.19604	0.381564	0.579595	0.97935	0.000623314	AT1G72150.1	transport.misc	PATELLIN 1
27.3097	27.257	27.4171	n. def.	n. def.	n. def.	27.5814	27.3372	27.8347	n. def.	n. def.	n. def.	cytosol					+	14	37.1	56.104	164.42	4121300000	128	n. def.	1	n. def.	0	0	1	0.25651	0.164923	AT1G72160.1	protein.targeting.secretory pathway.unspecified	Sec14p-like phosphatidylinositol transfer family protein
30.8745	31.044	30.898	30.2009	30.178	29.8271	31.045	31.1301	30.9376	30.7339	30.7587	30.5098	cytosol	+	+	+		+	10	50.7	31.981	303.89	56053000000	437	0.870169	0.00274715	0.370109	1.72774	0.598773	0.0143514	0.0987136	0.268499	AT1G72370.2;AT1G72370.1	protein.synthesis.ribosomal protein.eukaryotic.40S subunit.SA	40s ribosomal protein SA
26.1718	25.8416	26.1937	n. def.	25.4893	n. def.	26.5332	26.5805	26.3808	26.6335	26.6153	26.6017	cytosol				+	+	20	56	65.959	125.95	3169900000	131	0.579755	1	-0.118706	0.909118	1.12759	1	0.429127	0.0290947	AT1G72550.2;AT1G72550.1	protein.aa activation.phenylalanine-tRNA ligase	tRNA synthetase beta subunit family protein
n. def.	26.5466	26.5224	n. def.	n. def.	n. def.	26.8055	27.2844	27.5213	n. def.	n. def.	n. def.	nucleus						5	46.1	18.004	138.8	2511100000	71	0	1	n. def.	0	0	1	0.669226	0.0908008	AT1G73230.1	RNA.regulation of transcription.putative transcription regulator	Nascent polypeptide-associated complex NAC
n. def.	n. def.	n. def.	n. def.	n. def.	n. def.	25.7572	26.9863	27.3248	n. def.	n. def.	n. def.	cytosol					+	12	39.3	57.843	96.461	7129400000	158	0	1	n. def.	0	0	1	n. def.	1	AT1G73600.2;AT1G73600.1	lipid metabolism.Phospholipid synthesis	S-adenosyl-L-methionine-dependent methyltransferases superfamily protein
25.6391	n. def.	n. def.	26.2793	26.8961	26.9041	26.0925	26.2552	n. def.	25.8808	26.0964	25.6994	extracellular			+			11	47.2	35.293	40.475	1411800000	74	-1.05404	1	0.281667	0.752761	-0.800989	0.0276552	0	1	AT1G74020.1;AT1G74010.1	secondary metabolism.N misc.alkaloid-like	Calcium-dependent phosphotriesterase superfamily protein;strictosidine synthase 2	3.22837	1.44479
29.5817	29.915	29.863	29.654	29.2898	29.4977	29.5717	29.7975	29.5401	29.8034	29.6971	29.3837	plastid					+	18	47	51.474	323.31	14740000000	259	0.306047	0.10717	0.00835609	0.0185467	0.147567	0.41992	-0.150124	0.317309	AT1G74030.1	glycolysis.cytosolic branch.enolase	enolase 1
30.6007	29.7023	30.5997	30.2316	30.4877	30.5738	30.641	30.4724	30.5491	29.545	29.5305	29.9452	cytosol		+	+			7	45.5	26.008	323.31	35996000000	399	-0.130138	0.701977	0.880615	2.43736	-0.757472	0.0112798	0.253281	0.45057	AT1G74060.1;AT1G74050.1	protein.synthesis.ribosomal protein.eukaryotic.60S subunit.L6	Ribosomal protein L6 family protein
26.0241	n. def.	26.1331	25.4611	25.5233	25.61	25.7046	n. def.	25.4384	n. def.	n. def.	n. def.	extracellular	+					5	20.7	45.021	30.907	689120000	23	0.547124	0.00417626	0	-4.34294e-08	n. def.	1	0	1	AT1G74210.1	lipid metabolism.lipid degradation.lysophospholipases.glycerophosphodiester phosphodiesterase	PLC-like phosphodiesterases superfamily protein
27.0976	27.3827	27.1114	26.4908	27.3326	26.9632	27.4776	26.6694	27.0498	27.5396	27.9453	27.5465	plastid						14	33.4	51.837	72.54	3236300000	112	0.268326	0.361516	-0.611529	1.06756	0.748232	0.0546196	-0.131624	0.628019	AT1G74470.1	secondary metabolism.isoprenoids.non-mevalonate pathway	Pyridine nucleotide-disulphide oxidoreductase family protein
25.393	25.4572	25.4508	n. def.	n. def.	n. def.	25.4277	25.6596	25.8011	n. def.	n. def.	n. def.	cytosol					+	8	37.2	42.896	29.111	1177300000	49	n. def.	1	n. def.	0	0	1	0.195807	0.151804	AT1G74910.3;AT1G74910.2;AT1G74910.1	major CHO metabolism.synthesis.starch.AGPase	ADP-glucose pyrophosphorylase family protein
28.6104	28.4107	28.4969	n. def.	24.5226	26.4653	28.3277	28.2269	28.2768	n. def.	n. def.	n. def.	peroxisome	+			+	+	17	54.9	54.431	198.06	8671100000	214	3.01204	0.025611	n. def.	0	0	1	-0.228824	0.0241138	AT1G74920.1;AT1G74920.2	secondary metabolism.N misc.betaine.betaine-aldehyde dehydrogenase	aldehyde dehydrogenase 10A8
28.6931	28.884	28.8791	27.6789	27.4252	27.5365	28.5569	28.5208	28.6598	n. def.	n. def.	n. def.	plastid	+			+	+	12	34	57.599	120.67	6392200000	148	1.27187	0.000192557	n. def.	0	n. def.	1	-0.239528	0.033629	AT1G74960.3;AT1G74960.2;AT1G74960.1	lipid metabolism.FA synthesis and FA elongation.ketoacyl ACP synthase	fatty acid biosynthesis 1
n. def.	n. def.	25.4487	n. def.	n. def.	n. def.	25.4453	25.6153	25.6238	n. def.	n. def.	n. def.	plastid						2	15.9	22.577	51.589	453250000	11	0	1	n. def.	0	0	1	0.1127	1	AT1G74970.1	protein.synthesis.ribosomal protein.prokaryotic.chloroplast.30S subunit.S9	ribosomal protein S9
27.0297	27.0757	26.6921	n. def.	n. def.	n. def.	27.0232	27.2198	27.3949	n. def.	n. def.	n. def.	cytosol					+	11	69.5	23.407	58.209	5208500000	113	n. def.	1	n. def.	0	0	1	0.280151	0.15829	AT1G75270.1	redox.ascorbate and glutathione.ascorbate	dehydroascorbate reductase 2		1.43451
n. def.	n. def.	n. def.	26.1368	25.7154	26.2352	n. def.	n. def.	n. def.	n. def.	26.3811	n. def.	cytosol					+	7	24.5	33.736	26.327	857400000	43	n. def.	1	0	-4.34294e-08	0.351993	1	0	1	AT1G75280.1;AT1G75290.1;AT1G75300.1	secondary metabolism.flavonoids.isoflavones.isoflavone reductase	NAD(P)-binding Rossmann-fold superfamily protein;NmrA-like negative transcriptional regulator family protein		7.51353
25.497	26.1152	26.0634	n. def.	n. def.	n. def.	26.2539	26.4711	n. def.	n. def.	n. def.	n. def.	extracellular						13	32.2	57.868	56.378	1244100000	31	n. def.	1	0	-4.34294e-08	0	1	0.470613	0.177483	AT1G75680.1	misc.gluco-, galacto- and mannosidases.endoglucanase	glycosyl hydrolase 9B7
26.2687	25.5232	26.2636	n. def.	n. def.	26.7045	26.5656	26.4958	26.6469	n. def.	n. def.	n. def.	cytosol					+	3	36.2	17.857	72.367	2301600000	69	-0.685992	1	n. def.	0	0	1	0.550917	0.0936004	AT1G75950.1;AT4G34470.1;AT4G34210.1;AT3G60010.1	protein.degradation.ubiquitin.E3.SCF.SKP	S phase kinase-associated protein 1;SKP1-like 11;SKP1-like 12;SKP1-like 13
25.3266	25.271	24.9708	n. def.	25.5762	25.7728	n. def.	24.9369	24.8025	n. def.	n. def.	n. def.	peroxisome					+	9	39.8	34.082	30.079	571240000	43	-0.485006	0.056567	0	-4.34294e-08	0	1	-0.319788	0.124761	AT1G76150.1	lipid metabolism.'exotics'(steroids, squalene etc)	enoyl-CoA hydratase 2
28.1744	28.2274	28.4184	27.5992	27.5704	27.5386	27.9388	28.0238	28.0149	n. def.	n. def.	n. def.	extracellular	+			+	+	10	28.1	60.04	104.66	5210600000	135	0.704014	0.000761258	n. def.	0	n. def.	1	-0.280894	0.0235581	AT1G76160.1;AT1G21860.1;AT1G41830.1	cell wall.pectin*esterases.PME;misc.oxidases - copper, flavone etc;not assigned.no ontology	SKU5 similar 5;SKU5 similar 7;SKU5-similar 6
29.2062	29.3254	29.333	29.7922	29.8897	29.6655	29.7223	30.0116	29.8585	30.4677	30.1989	29.8075	nucleus	+			+	+	10	60.5	20.786	193.16	15740000000	233	-0.494267	0.00299925	-0.293957	0.63362	0.375603	0.137024	0.575913	0.00346947	AT1G76180.2;AT1G76180.1	stress.abiotic.unspecified	Dehydrin family protein	3.83242
27.2855	27.3674	27.4914	26.1633	n. def.	27.5566	27.5183	27.2009	27.2772	n. def.	n. def.	n. def.	plasma membrane						23	49.8	68.641	93.729	4748500000	158	0.521474	0.39377	n. def.	0	0	1	-0.0493266	0.684562	AT1G76400.1	protein.glycosylation	Ribophorin I
30.2961	30.2271	30.3106	29.645	28.2619	29.5162	30.3109	30.4367	30.24	28.4874	28.9474	27.7354	cytosol		+			+	22	66	67.558	323.31	36222000000	573	1.13693	0.0617879	1.93913	2.25	-0.750944	0.254648	0.0512613	0.461568	AT1G76550.1	glycolysis.cytosolic branch.pyrophosphate-fructose-6-P phosphotransferase	Phosphofructokinase family protein
24.3846	24.3196	24.2201	n. def.	n. def.	24.1618	24.4411	n. def.	n. def.	n. def.	n. def.	n. def.	cytosol					+	8	8	142.11	21.689	289770000	40	0.146236	1	0	-4.34294e-08	0	1	0.132991	1	AT1G76810.1;AT1G21160.1;AT1G76820.1	protein.synthesis.initiation;protein.synthesis.misc	eukaryotic translation initiation factor 2 (eIF-2) family protein	1.43961
27.601	26.9489	27.4221	26.3152	26.9987	27.0814	27.1321	26.6527	26.9621	n. def.	n. def.	n. def.	cytosol						12	36.4	41.178	59.114	1932600000	46	0.525586	0.166423	n. def.	0	n. def.	1	-0.408392	0.163864	AT1G77120.1	fermentation.ADH	alcohol dehydrogenase 1	2.07863
29.6968	29.8513	29.7821	27.1902	27.4703	27.013	30.0607	29.7509	30.2477	28.2768	28.3052	27.9801	endoplasmic reticulum	+	+	+		+	26	59.8	56.364	323.31	41067000000	552	2.5522	5.39153e-05	1.83245	3.29606	0.96283	0.00468206	0.243074	0.184157	AT1G77510.1	redox.thioredoxin.PDIL	PDI-like 1-2
29.1909	28.9364	28.9391	29.1475	29.3398	29.42	28.673	29.1515	29.2133	29.1978	28.5523	29.1464	plastid						24	50.9	76.175	201.89	13500000000	314	-0.280286	0.074494	0.0470918	0.0608528	-0.336924	0.204255	-0.00954628	0.962427	AT1G77590.1	lipid metabolism.FA synthesis and FA elongation.long chain fatty acid CoA ligase	long chain acyl-CoA synthetase 9	2.00123
24.8072	25.2619	n. def.	n. def.	n. def.	n. def.	25.0116	25.1257	25.2136	n. def.	n. def.	n. def.	extracellular					+	7	12.3	83.891	22.437	813400000	34	0	1	n. def.	0	0	1	0.0824134	0.686973	AT1G78060.1	cell wall.degradation.mannan-xylose-arabinose-fucose	Glycosyl hydrolase family protein
29.4401	29.422	29.3963	28.0352	27.835	27.4744	29.4513	29.8451	29.8682	29.4235	29.4483	29.567	cytosol	+		+		+	11	80.7	29.161	234.82	17627000000	252	1.63796	0.000572582	0.241947	0.784165	1.69807	0.000563983	0.302061	0.0902895	AT1G78300.1	signalling.14-3-3 proteins	general regulatory factor 2
30.2652	30.0636	30.3668	28.9094	29.0113	28.9722	30.3612	30.4644	30.4379	29.9747	29.3971	29.8549	cytosol	+	+	+		+	16	50.2	25.006	178.35	13023000000	171	1.26756	0.000174505	0.678938	1.71856	0.777929	0.0120785	0.189308	0.115232	AT1G78370.1;AT1G78340.1	misc.glutathione S transferases	glutathione S-transferase TAU 20;glutathione S-transferase TAU 22
28.5847	28.699	28.6019	28.3353	28.0581	27.9282	28.7009	28.89	28.7817	n. def.	n. def.	n. def.	cytosol	+				+	13	42.5	25.65	69.093	9740400000	200	0.521347	0.0141095	n. def.	0	n. def.	1	0.162348	0.0678416	AT1G78380.1;AT1G17170.1;AT1G78320.1	misc.glutathione S transferases	glutathione S-transferase TAU 19;glutathione S-transferase TAU 23;glutathione S-transferase TAU 24		1.87158
28.4459	28.2889	28.1579	28.5397	27.7915	28.0432	28.0046	28.5248	28.4677	27.3753	27.2698	27.2549	cytosol		+	+		+	17	60.4	75.371	298.4	15926000000	323	0.172732	0.503154	1.03238	2.43953	-0.824822	0.0208697	0.0348244	0.859513	AT1G78570.1	cell wall.precursor synthesis.UDP-glucose 4,6-dehydratase	rhamnose biosynthesis 1	1.28692
30.1751	30.3225	30.2089	29.5987	29.3152	29.5277	30.2852	30.2926	30.3958	29.9671	29.6924	28.9343	vacuole.golgi	+				+	46	81.9	68.812	323.31	41610000000	712	0.754947	0.00142061	0.793306	1.19936	0.050691	0.881942	0.0890503	0.193977	AT1G78900.2;AT1G78900.1	transport.p- and v-ATPases	vacuolar ATP synthase subunit A
25.8303	26.109	25.9943	26.7733	26.944	27.1173	25.7405	25.9259	26.0353	26.4547	26.0791	25.2002	golgi	+					8	18.5	85.132	77.297	2101600000	102	-0.967021	0.00164888	-0.0107307	0.00925719	-1.03356	0.0548702	-0.077268	0.548597	AT1G78920.2;AT1G78920.1	transport.H+ transporting pyrophosphatase	vacuolar H+-pyrophosphatase 2
26.2785	26.1451	25.9538	n. def.	n. def.	n. def.	25.6978	n. def.	26.1983	n. def.	n. def.	n. def.	mitochondrion						7	33.3	25.502	37.469	1557400000	51	n. def.	1	0	-4.34294e-08	0	1	-0.177771	0.483048	AT1G79010.1;AT1G16700.1	mitochondrial electron transport / ATP synthesis.NADH-DH.localisation not clear	Alpha-helical ferredoxin
27.2361	27.2352	27.1076	25.7837	26.6849	26.0766	26.4295	26.5093	26.6914	26.2733	27.515	27.5129	cytosol	+			+	+	10	40.4	35.628	78.649	3356900000	144	1.01123	0.0197401	-0.557011	0.591537	0.918713	0.134882	-0.649528	0.00183196	AT1G79230.3;AT1G79230.1;AT1G79230.2	amino acid metabolism.degradation.serine-glycine-cysteine group.cysteine	mercaptopyruvate sulfurtransferase 1
26.2023	27.2777	26.908	27.4243	n. def.	n. def.	26.3864	26.4632	26.9192	n. def.	n. def.	n. def.	cytosol					+	10	38	45.483	47.486	2425000000	73	-0.628277	1	n. def.	0	0	1	-0.20643	0.593712	AT1G79340.1;AT1G79330.1	protein.degradation	metacaspase 4;metacaspase 5
26.8642	27.0502	26.7021	26.5836	26.5993	26.9317	26.6701	26.3223	26.8057	n. def.	n. def.	n. def.	mitochondrion					+	16	35.6	56.558	88.729	2692900000	90	0.167301	0.331795	n. def.	0	n. def.	1	-0.272796	0.195268	AT1G79440.1	TCA / org transformation.other organic acid transformatons.misc	aldehyde dehydrogenase 5F1	1.37205
27.7622	27.7845	28.1589	27.8427	n. def.	27.1832	28.4169	28.5294	28.4721	25.6409	27.0691	27.5183	plastid		+		+		14	50.9	44.83	290.84	9385400000	215	0.38894	0.281173	1.73002	1.42056	-0.770192	0.391399	0.57089	0.0126295	AT1G79530.1;AT1G16300.1	glycolysis.plastid branch.glyceraldehyde 3-phosphate dehydrogenase (GAP-DH)	glyceraldehyde-3-phosphate dehydrogenase of plastid 1;glyceraldehyde-3-phosphate dehydrogenase of plastid 2
31.8184	31.8	31.9068	31.4958	31.1822	31.098	32.2586	32.2699	32.1983	31.8441	31.9723	31.5945	cytosol	+	+	+	+	+	23	76.1	42.131	323.31	93210000000	695	0.583047	0.00967433	0.43863	1.74737	0.544933	0.0294033	0.400517	0.000545782	AT1G79550.2;AT1G79550.1	glycolysis.cytosolic branch.3-phosphoglycerate kinase (PGK)	phosphoglycerate kinase
29.7385	29.7331	29.7738	29.4856	29.9151	29.9222	29.4134	29.3946	29.3809	29.3459	28.8759	28.9593	cytosol			+	+	+	39	58	86.856	323.31	14714000000	437	-0.0258764	0.866969	0.335924	1.08843	-0.713956	0.025082	-0.352156	2.43608e-05	AT1G79690.1	nucleotide metabolism.salvage.NUDIX hydrolases	nudix hydrolase homolog 3
27.1796	27.0765	26.8388	27.2435	27.2343	27.3791	26.8558	n. def.	26.6335	n. def.	n. def.	n. def.	plastid					+	13	36.7	71.16	100.76	2429100000	79	-0.253943	0.0845024	0	-4.34294e-08	n. def.	1	-0.286987	0.159965	AT1G79750.1	TCA / org transformation.other organic acid transformatons.malic	NADP-malic enzyme 4
26.9228	26.9088	26.5882	26.6549	27.121	26.8675	27.1439	26.6326	26.8227	n. def.	n. def.	n. def.	cytosol					+	12	50.2	34.161	43.052	3073900000	109	-0.0745157	0.689654	n. def.	0	n. def.	1	0.0598151	0.762595	AT1G79870.1;AT1G79870.2	PS.photorespiration.hydroxypyruvate reductase	D-isomer specific 2-hydroxyacid dehydrogenase family protein
30.0453	30.251	29.9454	28.3307	28.4269	27.0281	30.0318	30.1738	30.0961	27.4902	28.1951	27.8053	cytosol	+	+			+	9	62.3	91.68	323.31	28272000000	635	2.15202	0.00945703	2.27039	3.39837	-0.0983925	0.852137	0.0199833	0.849696	AT1G79920.1;AT1G79920.2	stress.abiotic.heat	Heat shock protein 70 (Hsp 70) family protein
26.3943	26.7665	26.2027	n. def.	n. def.	n. def.	26.2293	26.2144	n. def.	n. def.	n. def.	n. def.	cytosol					+	7	63.8	87.316	57.833	1916000000	54	n. def.	1	0	-4.34294e-08	0	1	-0.232629	0.356076	AT1G79930.2;AT1G79930.1	stress.abiotic.heat	heat shock protein 91
25.8517	25.9677	25.5926	26.6382	26.5228	n. def.	25.8364	25.8323	25.4487	n. def.	n. def.	25.9273	cytosol;endoplasmic reticulum;nucleus	+					12	27.8	66.487	40.868	1574400000	71	-0.776512	0.0138584	-0.221532	0	0	1	-0.0981979	0.593996	AT1G79940.4;AT1G79940.3;AT1G79940.2;AT1G79940.1;AT5G41020.1;AT5G44870.1	RNA.regulation of transcription.MYB domain transcription factor family;stress.abiotic.heat;stress.biotic.PR-proteins	Disease resistance protein (TIR-NBS-LRR class) family;DnaJ / Sec63 Brl domains-containing protein;myb family transcription factor
28.1012	28.1928	27.8779	27.7987	27.7325	26.5261	28.1203	28.2571	28.0807	28.1857	28.2107	28.1379	plastid						8	32.7	68.134	244.06	7516800000	172	0.704879	0.171779	-0.0253849	0.16633	0.825652	0.116959	0.0953884	0.42584	AT1G80300.1	transport.misc	nucleotide transporter 1
27.1884	27.3335	27.0903	n. def.	n. def.	n. def.	27.1929	27.6029	26.9066	n. def.	26.812	26.934	nucleus						28	38.7	102.15	146.29	4007600000	150	n. def.	1	0.361082	0.57514	0	1	0.0300458	0.895152	AT1G80410.1;AT1G80410.2	misc.acyl transferases	tetratricopeptide repeat (TPR)-containing protein
26.4284	26.4024	26.3756	26.6125	26.9379	27.1604	26.6987	26.723	26.8023	26.5868	27.0157	27.1315	cytosol	+			+	+	15	37.1	52.483	72.046	2729400000	124	-0.501441	0.0349365	-0.17002	0.431385	0.00778071	0.974602	0.339201	0.00062026	AT1G80460.2;AT1G80460.1	lipid metabolism.glyceral metabolism.glycerol kinase	Actin-like ATPase superfamily protein	1.33398
26.323	27.1876	26.8737	n. def.	n. def.	n. def.	n. def.	26.6026	26.4353	n. def.	n. def.	n. def.	plastid					+	8	46.7	43.37	69.363	1995500000	43	n. def.	1	0	-4.34294e-08	0	1	-0.275869	0.46713	AT1G80560.1	amino acid metabolism.synthesis.branched chain group.leucine specific.3-isopropylmalate dehydrogenase	isopropylmalate dehydrogenase 2
29.7084	29.5278	29.9981	30.0975	30.1304	30.3705	29.8487	30.0475	29.7538	30.204	30.0865	30.0056	plastid	+				+	15	47.6	42.327	308.87	24087000000	281	-0.454697	0.048263	-0.215353	0.970414	-0.100758	0.385566	0.138587	0.44057	AT2G01140.1	PS.calvin cycle.aldolase	Aldolase superfamily protein
29.8336	29.8652	30.0612	29.1982	29.3474	29.4859	29.9731	30.3509	30.3695	28.3531	28.4629	29.699	cytosol	+	+				9	62	28.171	167.44	27065000000	227	0.576186	0.00622737	1.39282	1.4378	-0.50547	0.31411	0.31116	0.102505	AT2G01250.1;AT2G01250.2	protein.synthesis.ribosomal protein.eukaryotic.60S subunit.L7	Ribosomal protein L30/L7 family protein
26.5448	26.2018	26.3343	26.4531	27.144	27.2615	25.8826	25.9386	25.3342	n. def.	26.4681	26.4119	cytosol;endoplasmic reticulum				+		12	41	42.793	68.488	2011400000	86	-0.592546	0.0942621	-0.72156	1.20002	-0.51284	0.214008	-0.641854	0.0417255	AT2G01470.1;AT5G50650.1;AT5G50550.1	not assigned.no ontology;protein.degradation	SEC12P-like 2 protein;Transducin/WD40 repeat-like superfamily protein
28.9284	29.062	28.8877	28.5109	27.8207	28.0782	28.9953	28.9505	28.8518	29.2783	29.2826	28.4575	cytosol	+					9	92.1	17.513	271.82	22651000000	311	0.822753	0.016782	-0.0735493	0.0946782	0.869501	0.0629639	-0.0268014	0.712003	AT2G01520.1;AT2G01530.1;AT4G23680.1;AT4G14060.1	stress.abiotic.unspecified	MLP-like protein 328;MLP-like protein 329;Polyketide cyclase/dehydrase and lipid transport superfamily protein	1.15445
n. def.	n. def.	27.7844	n. def.	n. def.	n. def.	26.6262	26.8077	26.3042	n. def.	n. def.	n. def.	plasma membrane						14	39.2	52.218	108.13	3698000000	101	0	1	n. def.	0	0	1	-1.20503	1	AT2G01720.1	protein.glycosylation	Ribophorin I
28.025	27.0968	28.2033	27.5538	27.9469	27.4548	28.472	27.6556	28.402	26.4462	26.2409	26.7339	plasma membrane		+	+			5	27.2	68.048	160.15	9123200000	191	0.123199	0.758665	1.70286	2.33459	-1.17815	0.00474094	0.401514	0.404445	AT2G01970.1	not assigned.no ontology	Endomembrane protein 70 protein family
27.2256	27.4241	27.4102	26.9538	n. def.	26.5616	27.0948	26.7085	26.3453	n. def.	n. def.	n. def.	cytosol	+			+	+	35	35.9	134.62	215.51	6095800000	220	0.595622	0.0381556	n. def.	0	0	1	-0.637169	0.0476514	AT2G02560.2;AT2G02560.1	hormone metabolism.auxin.signal transduction	cullin-associated and neddylation dissociated
24.7213	24.6448	24.4158	n. def.	n. def.	n. def.	25.005	n. def.	24.6034	n. def.	n. def.	n. def.	plastid					+	6	30.7	29.64	49.944	434210000	35	n. def.	1	0	-4.34294e-08	0	1	0.210226	0.351135	AT2G02740.2;AT2G02740.1	RNA.regulation of transcription.plant TF (pbf2)	ssDNA-binding transcriptional regulator
27.6582	26.8886	27.6232	27.7031	27.9361	28.5756	26.8646	27.6645	27.5285	n. def.	26.9968	26.0641	cytosol.plasma membrane			+			16	50.3	40.596	144.38	9381800000	193	-0.681614	0.132762	0.822063	0.745201	-1.54113	0.0499161	-0.0374502	0.920433	AT2G03510.1	not assigned.no ontology	SPFH/Band 7/PHB domain-containing membrane-associated protein family
28.7491	28.5313	28.5265	25.9206	24.69	25.5848	29.2721	29.033	29.1258	n. def.	27.247	26.7203	plastid	+	+		+	+	27	54.6	88.255	323.31	13846000000	318	3.20382	0.0010251	2.16	2.67262	1.58516	0.0537498	0.541329	0.00588278	AT2G04030.2;AT2G04030.1	stress.abiotic.heat	Chaperone protein htpG family protein
26.3582	26.1211	25.9038	n. def.	n. def.	n. def.	n. def.	n. def.	26.0902	n. def.	n. def.	n. def.	endoplasmic reticulum						17	33.8	78.342	45.333	1770300000	57	n. def.	1	0	-4.34294e-08	0	1	-0.0374463	1	AT2G04350.2;AT2G04350.1	lipid metabolism.FA synthesis and FA elongation.long chain fatty acid CoA ligase	AMP-dependent synthetase and ligase family protein	10.2235
26.4703	26.2147	26.2117	n. def.	n. def.	n. def.	26.2869	26.4149	25.9664	n. def.	n. def.	n. def.	cytosol;nucleus					+	4	26.2	16.59	53.095	1796200000	43	n. def.	1	n. def.	0	0	1	-0.0761598	0.656066	AT5G35680.2;AT5G35680.1;AT2G04520.1;AT5G35680.3	protein.synthesis.initiation	Nucleic acid-binding. OB-fold-like protein
26.3977	26.4096	26.3561	26.9402	n. def.	n. def.	n. def.	26.4018	26.8264	n. def.	n. def.	n. def.	plasma membrane						4	20.5	26.845	43.85	2656700000	62	-0.552456	1	0	-4.34294e-08	0	1	0.226309	0.251286	AT2G04780.2;AT2G04780.1	cell wall.cell wall proteins.AGPs.AGP	FASCICLIN-like arabinoogalactan 7
n. def.	n. def.	n. def.	29.3193	28.2088	28.5643	n. def.	n. def.	n. def.	29.5848	29.4056	29.5698	plastid						5	56.6	28.62	56.475	3825000000	78	n. def.	1	n. def.	0	0.822586	0.0686074	0	1	AT2G05070.1;AT2G05100.1;AT3G27690.1	PS.lightreaction.photosystem II.LHC-II	photosystem II light harvesting complex gene 2.1;photosystem II light harvesting complex gene 2.2;photosystem II light harvesting complex gene 2.3
28.8215	29.0583	29.1717	28.1309	28.0443	28.1522	28.7469	28.9049	29.0353	29.113	29.1693	29.2044	cytosol	+	+	+			10	62.1	15.951	33.561	13605000000	140	0.90806	0.00110785	-0.266506	1.41762	1.0531	1.56082e-05	-0.121466	0.411662	AT2G05220.2;AT2G05220.1;AT5G04800.4;AT5G04800.3;AT5G04800.2;AT5G04800.1;AT2G04390.1;AT3G10610.1	protein.synthesis.ribosomal protein.eukaryotic.40S subunit.S17	Ribosomal S17 family protein		1.26587
28.9737	29.0782	29.1101	27.4553	26.8977	27.5918	28.9681	29.0566	29.0344	26.7636	27.9784	n. def.	mitochondrion	+	+			+	23	51.8	108.2	323.31	18314000000	418	1.73908	0.00129806	1.64872	1.44419	0.0560471	0.922343	-0.0343126	0.522704	AT2G05710.1	TCA / org transformation.TCA.aconitase	aconitase 3
25.2829	25.7429	25.5111	n. def.	n. def.	n. def.	25.2115	n. def.	n. def.	n. def.	n. def.	n. def.	extracellular.plasma membrane					+	7	23.3	39.612	33.067	853420000	24	n. def.	1	0	-4.34294e-08	0	1	-0.300781	1	AT2G05830.1;AT2G05830.3;AT2G05830.2;AT2G05830.4	protein.synthesis.initiation	NagB/RpiA/CoA transferase-like superfamily protein
27.982	28.2398	27.9557	28.1134	28.243	27.9024	27.5767	28.0254	28.1797	n. def.	n. def.	27.9613	cytosol					+	7	55.7	27.35	88.012	7219500000	152	-0.027113	0.849986	-0.034001	0	-0.124996	1	-0.131884	0.550009	AT2G05840.1;AT2G05840.2	protein.degradation.ubiquitin.proteasom	20S proteasome subunit PAA2
27.755	28.0237	27.7983	27.5506	27.7496	26.4232	27.8893	27.7496	27.874	27.2518	n. def.	27.4672	extracellular		+			+	24	58.5	80.014	253.77	6898900000	229	0.617865	0.216379	0.478169	1.77769	0.11834	0.840355	-0.0213547	0.831952	AT2G05920.1	protein.degradation.subtilases	Subtilase family protein
30.369	30.332	30.568	30.4939	30.1745	30.3419	30.5925	30.6428	30.6363	30.7143	30.8376	30.7071	plastid		+	+		+	25	74.4	41.213	323.31	29431000000	387	0.0862395	0.504719	-0.129125	1.33671	0.416217	0.0148401	0.200852	0.0552766	AT2G05990.2;AT2G05990.1	lipid metabolism.FA synthesis and FA elongation.enoyl ACP reductase	NAD(P)-binding Rossmann-fold superfamily protein
27.3642	27.822	27.1428	n. def.	n. def.	n. def.	27.3534	27.0292	27.0949	n. def.	n. def.	n. def.	cytosol						15	26.7	86.032	76.664	2681400000	89	n. def.	1	n. def.	0	0	1	-0.283854	0.272265	AT2G07050.1	lipid metabolism.'exotics' (steroids, squalene etc).cycloartenol synthase	cycloartenol synthase 1
26.5718	26.9389	26.5948	n. def.	n. def.	n. def.	26.3291	26.7155	27.0111	n. def.	n. def.	n. def.	extracellular;mitochondrion						6	32.3	18.211	28.404	3135600000	70	n. def.	1	n. def.	0	0	1	-0.0165876	0.94606	ATMG00480.1;AT2G07707.1	mitochondrial electron transport / ATP synthesis.F1-ATPase;not assigned.unknown	Plant mitochondrial ATPase. F0 complex. subunit 8 protein
27.2689	27.4364	27.3517	n. def.	26.7636	n. def.	27.349	27.4845	27.6265	n. def.	n. def.	n. def.	cytosol					+	15	42.8	53.406	117.14	4172000000	104	0.588777	1	n. def.	0	0	1	0.134312	0.224547	AT2G14170.2;AT2G14170.1;AT2G14170.3	amino acid metabolism.degradation.branched chain group.valine	aldehyde dehydrogenase 6B2
25.4277	25.3764	25.1866	n. def.	n. def.	n. def.	25.2505	n. def.	24.8433	n. def.	n. def.	n. def.	endoplasmic reticulum					+	6	26.7	37.433	25.383	345030000	23	n. def.	1	0	-4.34294e-08	0	1	-0.283347	0.211322	AT2G14260.2;AT2G14260.1	protein.degradation	proline iminopeptidase	2.05802
26.6976	25.7996	26.6364	26.4439	25.6991	26.733	25.731	25.8726	n. def.	25.4823	n. def.	n. def.	vacuole.golgi						2	25.3	69.812	63.584	1132500000	70	0.0858936	0.848937	0	-4.34294e-08	-0.809732	1	-0.576079	0.224612	AT2G14720.2;AT2G14720.1	protein.targeting.secretory pathway.vacuole	vacuolar sorting receptor 4	1.44049
28.6204	28.7867	28.7681	28.0312	28.0659	27.9829	28.6701	28.9231	28.8459	28.4722	28.7419	28.8234	cytosol	+		+		+	6	71.1	18.492	183.87	13705000000	189	0.698366	0.000270227	0.133829	0.442499	0.652523	0.00389182	0.0879866	0.390643	AT2G16600.1;AT2G16600.2	cell.cycle.peptidylprolyl isomerase	rotamase CYP 3
26.522	26.3785	26.8242	n. def.	n. def.	n. def.	26.6193	27.4268	27.0943	n. def.	n. def.	n. def.	nucleus						4	26	58.053	84.257	2407300000	58	n. def.	1	n. def.	0	0	1	0.471889	0.15379	AT2G17200.1	protein.degradation.ubiquitin	ubiquitin family protein
25.8938	n. def.	25.9296	n. def.	n. def.	n. def.	25.9192	26.068	25.9602	n. def.	n. def.	n. def.	plastid					+	12	47.6	38.528	46.029	1403800000	66	0	1	n. def.	0	0	1	0.0707499	0.315231	AT2G17265.1	amino acid metabolism.synthesis.aspartate family.misc.homoserine.homoserine kinase	homoserine kinase
31.5457	31.72	31.5089	30.9027	30.8989	31.4206	31.609	31.6357	31.6015	30.419	30.2127	29.8288	cytosol	+	+	+			2	66.4	27.707	272.02	82299000000	555	0.51749	0.0490305	1.46191	2.96666	-0.920544	0.0197684	0.02388	0.735491	AT5G07090.2;AT2G17360.1;AT5G07090.1;AT2G17360.2	protein.synthesis.ribosomal protein.eukaryotic.40S subunit.S4	Ribosomal protein S4 (RPS4A) family protein
26.0476	26.356	26.8738	n. def.	n. def.	n. def.	26.4281	26.5314	26.8482	n. def.	n. def.	n. def.	plastid					+	6	40.2	40.014	100.7	2366400000	84	n. def.	1	n. def.	0	0	1	0.176727	0.551528	AT2G17420.1	redox.thioredoxin	NADPH-dependent thioredoxin reductase A
26.1802	26.4733	26.07	26.2582	n. def.	26.632	26.1393	26.0952	26.1521	n. def.	n. def.	n. def.	golgi						13	23	89.492	95.721	1792000000	89	-0.203927	0.400547	n. def.	0	0	1	-0.112319	0.407879	AT2G17790.1	protein.targeting.secretory pathway.vacuole	VPS35 homolog A
25.8789	26.7962	n. def.	n. def.	n. def.	n. def.	27.1384	27.1571	27.0124	n. def.	n. def.	n. def.	golgi;plasma membrane						19	43.5	69.15	105.29	3056600000	118	0	1	n. def.	0	0	1	0.765092	0.11457	AT2G17980.1;AT4G31740.1	not assigned.no ontology;protein.targeting.secretory pathway.plasma membrane	Sec1/munc18-like (SM) proteins superfamily
30.1346	30.3403	30.3516	29.605	29.2256	29.498	30.0499	30.2167	30.3348	29.759	30.1755	29.7639	cytosol;cytosol.nucleus	+					2	41.1	27.859	182.77	36078000000	314	0.832646	0.00333409	0.301013	0.870802	0.456595	0.0625993	-0.0750376	0.527854	AT2G18020.1;AT3G51190.1	protein.synthesis.ribosomal protein.eukaryotic.60S subunit.L8	Ribosomal protein L2 family
n. def.	n. def.	n. def.	n. def.	n. def.	25.5915	n. def.	n. def.	n. def.	24.9213	24.7564	25.0172	cytosol					+	4	36.1	13.015	15.049	437260000	19	0	1	n. def.	0	-0.693154	1	0	1	AT2G18040.1	cell.cycle.peptidylprolyl isomerase	peptidylprolyl cis/trans isomerase. NIMA-interacting 1
25.8105	25.5125	n. def.	n. def.	n. def.	n. def.	26.5659	26.3649	25.8251	n. def.	n. def.	n. def.	cytosol					+	6	44.6	25.266	23.113	1301200000	36	0	1	n. def.	0	0	1	0.590423	0.149583	AT2G18110.1	protein.synthesis.elongation	Translation elongation factor EF1B/ribosomal protein S6 family protein
25.6261	25.7722	25.6168	n. def.	n. def.	n. def.	n. def.	n. def.	n. def.	n. def.	n. def.	n. def.	extracellular						5	20.1	35.526	17.097	211770000	11	n. def.	1	0	-4.34294e-08	0	1	n. def.	1	AT2G18360.1	not assigned.no ontology	alpha/beta-Hydrolases superfamily protein
27.7721	27.612	27.4347	n. def.	n. def.	n. def.	26.8303	26.644	26.2497	n. def.	n. def.	n. def.	extracellular				+		6	8.2	84.768	24.933	1177500000	27	n. def.	1	n. def.	0	0	1	-1.03157	0.0063479	AT2G18540.1	not assigned.no ontology	RmlC-like cupins superfamily protein
30.7379	30.8294	30.599	29.9002	30.3108	30.3791	30.8562	31.067	30.9704	30.1744	29.7108	29.4543	plasma membrane	+	+				15	47.6	104.22	323.31	56709000000	889	0.525396	0.0326971	1.18472	2.24507	-0.416878	0.181955	0.242449	0.0553425	AT2G18960.1;AT2G24520.1	transport.p- and v-ATPases;transport.p- and v-ATPases.H+-exporting ATPase	H(+)-ATPase 1;H(+)-ATPase 5	1.139987044;1.723884048
27.4023	27.6264	27.2482	27.2291	27.6994	27.7508	26.9255	27.9938	27.2687	n. def.	n. def.	n. def.	nucleus					+	11	49.2	42.846	160.93	6124600000	159	-0.134175	0.537155	n. def.	0	n. def.	1	-0.0296084	0.93352	AT2G19480.3;AT2G19480.2;AT2G19480.1	DNA.synthesis/chromatin structure	2;nucleosome assembly protein 1
26.8747	25.8315	26.7532	n. def.	n. def.	n. def.	27.0873	n. def.	26.6427	n. def.	n. def.	n. def.	nucleus					+	9	31	55.758	102.16	2325300000	68	n. def.	1	0	-4.34294e-08	0	1	0.378536	0.467653	AT2G19520.1;AT4G29730.1	development.unspecified;not assigned.no ontology	nucleosome/chromatin assembly factor group C5;Transducin family protein / WD-40 repeat family protein
29.8612	29.9045	29.8495	29.3599	29.3106	29.4915	29.3919	29.535	29.6383	29.348	28.3235	28.595	cytosol	+			+	+	18	64.8	32.581	323.31	27626000000	370	0.48442	0.00101809	0.766267	1.14513	-0.63184	0.112161	-0.349992	0.00884197	AT2G19570.1	nucleotide metabolism.degradation	cytidine deaminase 1	1.28527
30.2572	30.4754	30.3085	30.0601	30.0803	30.1331	30.5678	30.6655	30.7052	30.4971	30.7877	29.7607	cytosol	+			+		6	49	15.895	218.78	34794000000	200	0.255861	0.0210441	0.297709	0.410084	0.257322	0.448282	0.29917	0.0181319	AT2G19730.3;AT2G19730.2;AT2G19730.1	protein.synthesis.ribosomal protein.eukaryotic.60S subunit.L28	Ribosomal L28e protein family
26.8598	27.2347	27.0689	n. def.	26.3485	n. def.	27.0828	27.3161	27.077	n. def.	n. def.	n. def.	cytosol					+	5	42.7	14.266	24.41	2790600000	76	0.70599	1	n. def.	0	0	1	0.104206	0.480307	AT2G19760.1	cell.organisation	profilin 1
26.8295	26.8677	26.8761	n. def.	n. def.	n. def.	n. def.	n. def.	n. def.	n. def.	n. def.	n. def.	cytosol					+	8	25.8	64.278	30.453	450970000	19	n. def.	1	0	-4.34294e-08	0	1	n. def.	1	AT2G19900.1	TCA / org transformation.other organic acid transformatons.malic	NADP-malic enzyme 1	7.12084
26.9403	27.0919	26.4009	26.2446	26.3938	27.1002	26.4586	26.2457	25.3668	n. def.	n. def.	n. def.	plastid						14	49.1	44.135	48.546	2191100000	69	0.231502	0.529923	n. def.	0	n. def.	1	-0.78735	0.116684	AT2G19940.2;AT2G19940.1	amino acid metabolism.synthesis.glutamate family.arginine.N-Acetylglutamate-5-P reductase	copper ion binding;oxidoreductases. acting on the aldehyde or oxo group of donors. NAD or NADP as acceptor
28.6987	28.6373	28.5075	29.1091	29.2515	29.3681	28.5995	28.9273	28.8069	27.8533	28.0748	27.0934	cytosol.nucleus	+	+	+			19	49.2	49.369	219.2	12520000000	231	-0.628396	0.00257451	1.10407	1.61805	-1.56908	0.00688758	0.163394	0.215241	AT4G29040.1;AT2G20140.1	protein.degradation.ubiquitin.proteasom	AAA-type ATPase family protein;regulatory particle AAA-ATPase 2A
n. def.	n. def.	n. def.	28.3831	27.8624	28.3353	26.5157	n. def.	26.2323	27.588	25.9049	27.6937	plastid					+	3	49	15.189	52.383	1219400000	43	n. def.	1	-0.688189	0.367049	-1.13141	0.133751	0	1	AT2G20260.1	PS.lightreaction.photosystem I.PSI polypeptide subunits	photosystem I subunit E-2
27.5732	27.7276	27.6747	n. def.	n. def.	26.4123	27.9745	27.9426	28.2167	27.4217	n. def.	26.9885	mitochondrion		+		+		17	52.5	43.935	121.55	7518800000	188	1.24625	1	0.839517	1.62918	0	1	0.386079	0.0167882	AT2G20360.1	mitochondrial electron transport / ATP synthesis.NADH-DH.localisation not clear	NAD(P)-binding Rossmann-fold superfamily protein
29.2507	29.3351	29.2892	28.67	28.7718	28.9501	29.5016	29.5386	29.4983	28.6017	28.481	27.873	mitochondrion	+	+		+	+	19	51.1	45.345	240.46	22447000000	323	0.494375	0.00443157	1.1943	2.21197	-0.478748	0.116698	0.221175	0.00131637	AT2G20420.1	TCA / org transformation.TCA.succinyl-CoA ligase	ATP citrate lyase (ACL) family protein
29.4851	29.3691	29.2897	29.5643	29.6739	29.5863	29.5811	29.6316	29.1233	27.8457	27.9006	26.5668	cytosol.nucleus	+	+	+			22	51.5	98.143	323.31	22179000000	467	-0.226863	0.0262037	2.00765	1.90481	-2.17047	0.00767043	0.0640361	0.72758	AT2G20580.1	protein.degradation.ubiquitin.proteasom	26S proteasome regulatory subunit S2 1A
26.5273	26.0209	26.5638	26.091	26.3499	26.8569	26.6517	27.2375	26.5039	n. def.	n. def.	n. def.	plastid					+	9	33.3	33.795	34.874	1396300000	55	-0.0619189	0.838687	n. def.	0	n. def.	1	0.427045	0.207585	AT2G20890.1	protein.targeting	photosystem II reaction center PSB29 protein
27.4075	27.4424	27.7621	26.575	n. def.	27.2731	27.2584	27.3962	27.1105	n. def.	n. def.	n. def.	cytosol;endoplasmic reticulum						20	44.2	61.743	106.87	4586300000	196	0.613258	0.131894	n. def.	0	0	1	-0.282324	0.113473	AT2G20990.1;AT2G20990.2;AT2G20990.3;AT2G21010.1	not assigned.no ontology.C2 domain-containing protein	Calcium-dependent lipid-binding (CaLB domain) family protein;synaptotagmin A
28.982	29.3934	29.6034	28.0759	27.9551	27.635	28.9672	n. def.	29.035	n. def.	28.887	n. def.	endoplasmic reticulum	+					4	17.8	28.167	95.289	7810900000	56	1.43759	0.00307863	0	-4.34294e-08	0.998288	1	-0.325181	0.263579	AT2G21160.1;AT2G21160.2	not assigned.no ontology	Translocon-associated protein (TRAP). alpha subunit
28.2458	28.3755	28.6007	27.7003	27.6422	27.9987	29.0469	29.0833	28.6211	n. def.	28.2297	n. def.	plastid	+			+	+	16	68.3	33.345	144.98	10242000000	150	0.626932	0.0143936	0.687425	0	0.449282	1	0.509776	0.0480031	AT2G21170.1;AT2G21170.2	PS.calvin cycle.TPI	triosephosphate isomerase
28.2132	27.8909	28.1834	n. def.	28.7293	28.3738	28.0195	28.1805	28.1158	27.2485	26.9136	n. def.	cytosol		+			+	9	52.4	35.01	90.621	7460000000	175	-0.455691	0.0933335	1.02419	2.28987	0	1	0.00943756	0.93743	AT2G21250.1;AT2G21250.2	minor CHO metabolism.others	NAD(P)-linked oxidoreductase superfamily protein
24.5536	24.4034	24.9832	n. def.	n. def.	n. def.	n. def.	n. def.	n. def.	n. def.	n. def.	n. def.	cytosol						5	37.2	35.019	15.529	584680000	35	n. def.	1	0	-4.34294e-08	0	1	n. def.	1	AT2G21260.1	minor CHO metabolism.others	NAD(P)-linked oxidoreductase superfamily protein
26.7456	27.8797	27.128	27.2379	27.3848	27.4697	28.0353	28.1108	28.1146	27.9578	28.4902	28.1098	plastid			+		+	8	55	41.807	126.4	6574900000	110	-0.113024	0.756214	-0.0990194	0.243755	0.821799	0.00882583	0.835804	0.0666589	AT2G21330.3;AT2G21330.1;AT2G21330.2	PS.calvin cycle.aldolase	fructose-bisphosphate aldolase 1
29.5859	29.8571	29.6373	29.4053	29.2693	29.2287	29.4211	29.3716	29.4687	27.4266	27.8272	27.4946	cytosol	+	+	+	+		24	59	136.47	323.31	22212000000	498	0.392331	0.0165421	1.83762	3.87872	-1.71826	0.00021822	-0.27297	0.0358505	AT2G21390.1	cell.vesicle transport	Coatomer. alpha subunit
29.6462	29.8701	29.7501	29.3965	29.5155	29.6092	29.5022	29.7384	29.6626	29.8434	29.9096	30.0136	cytosol.nucleus	+	+	+		+	8	67	16.89	149.57	22636000000	214	0.248379	0.0497208	-0.287784	1.5513	0.415072	0.00628126	-0.121091	0.271592	AT2G21660.1;AT2G21660.2	RNA.RNA binding	cold. circadian rhythm. and rna binding 2
27.5877	27.3152	27.4701	n. def.	n. def.	n. def.	27.9417	27.7541	27.7009	n. def.	n. def.	n. def.	mitochondrion				+		15	53.8	27.597	151.22	5303300000	154	n. def.	1	n. def.	0	0	1	0.341262	0.0337348	AT2G21870.1;AT2G21870.2	not assigned.unknown	cobalt ion binding;copper ion binding;zinc ion binding
27.5621	27.7515	27.4512	n. def.	n. def.	n. def.	27.2059	n. def.	27.3551	n. def.	n. def.	n. def.	plastid					+	3	33.2	24.242	19.495	2138500000	46	n. def.	1	0	-4.34294e-08	0	1	-0.307727	0.0924775	AT2G22230.1	lipid metabolism.FA synthesis and FA elongation.beta hydroxyacyl ACP dehydratase	Thioesterase superfamily protein
26.2104	25.9316	26.1492	n. def.	26.96	27.3217	26.2559	26.296	26.3181	25.4101	25.4194	n. def.	plastid	+	+			+	13	37.1	46.038	72.58	2794700000	126	-1.04377	0.00920052	0.875278	4.35703	0	1	0.192926	0.089701	AT2G22250.1;AT2G22250.3;AT2G22250.2	amino acid metabolism.synthesis.central amino acid metabolism.aspartate.aspartate aminotransferase	aspartate aminotransferase		1.3919
23.1571	23.0675	23.2791	n. def.	n. def.	n. def.	23.1447	n. def.	n. def.	n. def.	n. def.	n. def.	nucleus					+	7	12.4	89.811	41.149	357940000	54	n. def.	1	0	-4.34294e-08	0	1	-0.0231641	1	AT2G22400.1;AT4G40000.1	not assigned.no ontology	S-adenosyl-L-methionine-dependent methyltransferases superfamily protein
27.1786	27.6099	27.3102	n. def.	n. def.	n. def.	27.2762	27.2133	27.0548	n. def.	n. def.	n. def.	extracellular						12	47.7	36.67	100.54	3711600000	129	n. def.	1	n. def.	0	0	1	-0.184829	0.267547	AT2G22420.1	misc.peroxidases	Peroxidase superfamily protein
26.2058	25.8187	24.7347	n. def.	n. def.	n. def.	25.9933	26.0157	26.2635	n. def.	n. def.	n. def.	extracellular						19	33.1	77.617	47.628	2503700000	93	n. def.	1	n. def.	0	0	1	0.504445	0.323815	AT2G22620.1;AT2G22620.2;AT4G38030.1;AT4G37950.1	cell wall.degradation.pectate lyases and polygalacturonases	Rhamnogalacturonate lyase family protein
25.7712	25.2717	26.1666	n. def.	n. def.	n. def.	n. def.	n. def.	n. def.	n. def.	n. def.	n. def.	cytosol						5	20	50.376	13.273	205540000	12	n. def.	1	0	-4.34294e-08	0	1	n. def.	1	AT2G23510.1	secondary metabolism.phenylpropanoids	spermidine disinapoyl acyltransferase
26.6881	27.2879	26.4988	27.3829	27.465	27.512	n. def.	n. def.	n. def.	27.0846	26.8024	27.1947	extracellular			+			9	29.7	42.083	57.788	661760000	30	-0.628366	0.0594646	n. def.	0	-0.426056	0.0255658	n. def.	1	AT2G23540.1	misc.GDSL-motif lipase	GDSL-like Lipase/Acylhydrolase superfamily protein
27.3849	27.3074	27.6557	27.4435	27.837	28.2478	27.3875	27.738	27.4869	n. def.	n. def.	n. def.	cytosol					+	6	41.1	26.517	78.708	2740300000	82	-0.393396	0.197889	n. def.	0	n. def.	1	0.0880998	0.584701	AT2G23550.2;AT2G23550.1	misc.nitrilases, *nitrile lyases, berberine bridge enzymes, reticuline oxidases, troponine reductases	methyl esterase 6
27.317	27.5319	27.0843	27.5433	27.546	27.663	26.8588	26.9116	27.0372	26.6838	25.891	25.5221	cytosol			+			5	25.9	29.581	37.897	1620800000	52	-0.273076	0.113397	0.903535	1.22406	-1.55181	0.010836	-0.3752	0.0548492	AT2G23580.1;AT2G23580.2	misc.nitrilases, *nitrile lyases, berberine bridge enzymes, reticuline oxidases, troponine reductases	methyl esterase 4
25.8845	25.6022	26.1474	n. def.	n. def.	n. def.	n. def.	26.0119	26.0169	n. def.	n. def.	n. def.	plastid					+	4	36.7	19.625	36.645	742060000	17	n. def.	1	0	-4.34294e-08	0	1	0.136365	0.550268	AT2G24020.2;AT2G24020.1	not assigned.unknown	Uncharacterised BCR. YbaB family COG0718
30.1413	30.343	30.2426	29.7945	29.9944	29.8254	30.1397	30.0169	29.9137	27.1326	28.1978	26.8655	cytosol	+	+	+		+	21	74.2	54.509	323.31	35769000000	507	0.37086	0.0121095	2.6248	2.50619	-2.4728	0.00386651	-0.21886	0.0666806	AT2G24200.2;AT2G24200.1;AT2G24200.3	protein.degradation	Cytosol aminopeptidase family protein
29.1992	29.3713	29.5655	29.5757	29.9119	29.6947	29.2948	28.819	28.85	29.558	29.3663	29.6942	cytosol		+			+	25	74.2	53.06	310.93	16739000000	325	-0.34876	0.0732803	-0.551584	1.42063	-0.187919	0.241689	-0.390743	0.104353	AT2G24270.3;AT2G24270.2;AT2G24270.1;AT2G24270.4	glycolysis.cytosolic branch.non-phosphorylating glyceraldehyde 3-phosphate dehydrogenase (NPGAP-DH)	aldehyde dehydrogenase 11A3
26.4283	n. def.	25.9658	26.2404	26.7714	26.7437	25.695	26.5226	26.1843	25.944	25.0203	26.2716	extracellular.endoplasmic reticulum						15	30.7	50.351	99.307	1243100000	67	-0.388125	0.261999	0.388649	0.364734	-0.839848	0.111417	-0.0630738	0.870231	AT2G24420.2;AT2G24420.1	DNA.repair	DNA repair ATPase-related
27.9213	28.0691	27.7469	n. def.	n. def.	n. def.	28.2728	28.7489	28.4387	n. def.	n. def.	n. def.	peroxisome				+		15	58.7	45.701	144.46	6563100000	161	n. def.	1	n. def.	0	0	1	0.574407	0.0266772	AT2G24580.1	amino acid metabolism.synthesis.serine-glycine-cysteine group.glycine.sarcosine oxidase	FAD-dependent oxidoreductase family protein
25.9749	26.5389	26.4501	n. def.	n. def.	n. def.	26.1543	n. def.	n. def.	n. def.	n. def.	n. def.	cytosol						4	27.5	20.242	36.46	1661300000	37	n. def.	1	0	-4.34294e-08	0	1	-0.167018	1	AT2G24765.1;AT2G24765.2	protein.postranslational modification	ADP-ribosylation factor 3
26.0057	26.3316	26.3854	26.7461	26.7914	26.8707	26.6594	23.2856	26.7085	n. def.	n. def.	n. def.	extracellular	+					6	34.6	19.482	44.327	1942500000	72	-0.561834	0.0105901	n. def.	0	n. def.	1	-0.689765	0.577485	AT2G25060.1	misc.plastocyanin-like	early nodulin-like protein 14		1.42204
25.9802	26.2073	25.9016	n. def.	n. def.	n. def.	25.8544	n. def.	25.7978	n. def.	n. def.	n. def.	cytosol					+	12	59.8	32.644	48.94	777510000	35	n. def.	1	0	-4.34294e-08	0	1	-0.203614	0.188764	AT2G25280.1	not assigned.unknown
28.6597	28.8224	28.5616	28.1106	27.9704	28.6702	29.2529	29.2559	29.1359	29.0129	28.7346	29.3157	cytosol			+	+	+	14	52.6	40.351	237.97	12584000000	233	0.430823	0.130429	0.193801	0.489713	0.770678	0.0470625	0.533656	0.00338921	AT2G25450.1	secondary metabolism.sulfur-containing.glucosinolates.synthesis.aliphatic.2-oxoglutarate-dependent dioxygenase	2-oxoglutarate (2OG) and Fe(II)-dependent oxygenase superfamily protein
26.1808	26.0561	26.1708	n. def.	n. def.	n. def.	25.4815	25.9804	26.2031	n. def.	n. def.	n. def.	vacuole						3	11.9	52.67	38.735	554240000	19	n. def.	1	n. def.	0	0	1	-0.24756	0.317668	AT2G25940.1	protein.targeting.secretory pathway.vacuole	alpha-vacuolar processing enzyme
26.415	26.0479	26.7938	n. def.	n. def.	28.126	26.697	n. def.	26.7788	26.1229	n. def.	26.6525	mitochondrion					+	8	23.7	113.77	63.543	2656700000	81	-1.70711	1	0	-4.34294e-08	0	1	0.319023	0.336793	AT2G26080.1	PS.photorespiration.glycine cleavage.P subunit	glycine decarboxylase P-protein 2
26.253	25.9173	25.8785	n. def.	n. def.	n. def.	25.5488	25.8542	n. def.	n. def.	n. def.	n. def.	peroxisome					+	11	44.7	34.88	53.214	1129100000	49	n. def.	1	0	-4.34294e-08	0	1	-0.314752	0.198108	AT2G26230.1	nucleotide metabolism.degradation	uricase / urate oxidase / nodulin 35. putative
28.2736	28.3512	28.1308	27.9804	28.1822	27.8345	28.5109	28.3226	28.258	27.2801	26.7677	27.3698	plasma membrane		+	+			26	53.1	61.96	313.87	18384000000	368	0.252825	0.102266	1.22464	2.42512	-0.859824	0.015625	0.111991	0.323757	AT2G26250.1	secondary metabolism.isoprenoids	3-ketoacyl-CoA synthase 10	1.4805
28.288	28.1702	28.2512	28.2824	28.5521	28.435	28.2379	28.1488	27.9937	28.2152	27.8862	27.3827	cytosol.nucleus					+	16	65.9	27.377	119.35	9405500000	226	-0.18669	0.0942918	0.298759	0.519923	-0.595119	0.0794047	-0.10967	0.239336	AT2G27020.1	protein.degradation.ubiquitin.proteasom	20S proteasome alpha subunit G1
28.8507	28.8536	28.8836	27.0599	27.3694	27.3664	28.2559	28.4527	28.3759	27.8959	27.8336	27.7115	nucleus	+	+	+	+	+	30	42.5	102.84	191.34	8711700000	265	1.5974	0.000101689	0.547806	2.64797	0.548437	0.00913484	-0.501155	0.00100111	AT2G27040.2;AT2G27040.1;AT5G21030.1	development.unspecified;RNA.regulation of transcription.Argonaute	Argonaute family protein;PAZ domain-containing protein / piwi domain-containing protein
28.0092	27.2193	27.983	27.9851	27.825	27.7487	28.7229	28.5667	27.8247	n. def.	27.4668	n. def.	cytosol						5	50.5	24.425	80.043	7222200000	86	-0.115761	0.688333	0.904685	0	-0.386184	1	0.634261	0.169802	AT2G27530.2;AT2G27530.1	protein.synthesis.ribosomal protein.eukaryotic.60S subunit.L10A	Ribosomal protein L1p/L10e family
28.2395	28.1048	28.1545	27.1891	n. def.	27.0959	29.1187	28.7195	28.7304	28.1632	27.1872	28.1134	plasma membrane	+	+		+	+	8	82.6	11.444	195.17	6586800000	128	1.02376	0.000473042	1.03497	1.40431	0.678743	0.197372	0.689952	0.00731292	AT2G27710.3;AT2G27710.2;AT2G27710.1;AT2G27710.4	protein.synthesis.ribosomal protein.eukaryotic.60S subunit.P2	60S acidic ribosomal protein family
26.1128	25.8802	26.0419	n. def.	n. def.	n. def.	26.0927	25.9519	26.22	25.6952	26.2887	n. def.	cytosol					+	6	78.3	11.452	72.695	881850000	34	n. def.	1	0.0962292	0.143714	0	1	0.0765705	0.500816	AT2G27720.1;AT2G27720.3;AT2G27720.2	protein.synthesis.ribosomal protein.eukaryotic.60S subunit.P2	60S acidic ribosomal protein family
n. def.	n. def.	24.3435	n. def.	n. def.	n. def.	25.1101	24.4426	24.8287	26.2893	25.5593	26.0542	mitochondrion		+				3	33.6	11.947	32.976	300460000	37	0	1	-1.17376	1.81271	n. def.	1	0.450341	1	AT2G27730.1	not assigned.unknown	copper ion binding
24.5464	24.6515	24.3102	n. def.	n. def.	n. def.	n. def.	n. def.	n. def.	n. def.	n. def.	n. def.	plastid						1	13.7	46.101	16.302	442240000	37	n. def.	1	0	-4.34294e-08	0	1	n. def.	1	AT2G27820.1;AT1G08250.1	amino acid metabolism.synthesis.aromatic aa.phenylalanine.arogenate dehydratase / prephenate dehydratase	arogenate dehydratase 6;prephenate dehydratase 1		1.262786499;1.312539258
28.319	28.3411	28.3976	26.9317	27.1146	27.034	28.3883	27.491	28.3379	26.8092	26.3843	25.5725	cytosol	+	+			+	6	61.2	43.637	173.14	10010000000	279	1.32581	2.14861e-05	1.81704	1.75836	-0.771423	0.10318	-0.2802	0.391592	AT2G27860.1	cell wall.precursor synthesis.AXS	UDP-D-apiose/UDP-D-xylose synthase 1
25.9436	25.911	25.8723	n. def.	n. def.	26.2687	n. def.	n. def.	25.6313	n. def.	n. def.	n. def.	cytosol						6	22.1	51.752	88.538	1605700000	63	-0.359709	1	0	-4.34294e-08	0	1	-0.277639	1	AT2G27920.1;AT2G27920.2;AT2G27920.3	protein.degradation	serine carboxypeptidase-like 51
30.6761	30.745	30.6818	29.6764	29.7244	29.8562	30.989	31.414	31.0365	30.0162	30.9723	30.7317	plastid	+		+	+	+	31	59.7	62.071	323.31	47861000000	612	0.948655	8.24426e-05	0.573099	0.838804	0.821114	0.0482671	0.445557	0.0307918	AT2G28000.1	PS.calvin cycle.rubisco interacting	chaperonin-60alpha
25.8553	26.167	25.7578	n. def.	n. def.	n. def.	n. def.	n. def.	26.3441	n. def.	n. def.	n. def.	extracellular					+	10	18.8	92.565	82.482	608170000	35	n. def.	1	0	-4.34294e-08	0	1	0.417422	1	AT2G28470.2;AT2G28470.1	misc.gluco-, galacto- and mannosidases.beta-galactosidase	beta-galactosidase 8
31.857	31.9464	31.7952	30.8122	30.7464	30.8501	31.079	31.0849	30.8492	30.17	29.6925	30.3027	extracellular	+	+	+	+		17	38.6	55.704	319.54	29090000000	178	1.06328	3.73211e-05	0.949302	2.03935	-0.747865	0.0163555	-0.861841	0.0006407	AT2G28490.1	development.storage proteins	RmlC-like cupins superfamily protein
28.1794	27.9856	28.0553	n. def.	n. def.	27.6897	27.8195	28.0903	27.8487	n. def.	n. def.	n. def.	extracellular						6	40.2	27.017	74.585	7269700000	151	0.383768	1	n. def.	0	0	1	-0.15393	0.208848	AT2G28790.1	stress.abiotic	Pathogenesis-related thaumatin superfamily protein
27.2664	25.861	27.2799	27.768	27.8336	n. def.	27.5024	n. def.	26.0078	n. def.	n. def.	n. def.	plastid						4	39.2	15.482	56.061	5277900000	80	-0.998371	0.199244	0	-4.34294e-08	0	1	-0.0473611	0.957799	AT2G28900.1	protein.targeting.chloroplast	outer plastid envelope protein 16-1
28.7795	28.3542	28.8797	27.1473	25.4458	26.4056	29.5852	28.8507	29.176	26.556	27.0285	26.1726	cytosol	+	+				4	80.2	50.747	286.64	21782000000	271	2.33824	0.0107229	2.61823	2.8834	0.252804	0.670328	0.532794	0.116381	AT2G29550.1	cell.organisation	tubulin beta-7 chain
25.2948	n. def.	25.364	n. def.	n. def.	n. def.	25.0825	24.9144	25.5233	n. def.	n. def.	n. def.	cytosol						10	27.2	51.599	56.08	820170000	50	0	1	n. def.	0	0	1	-0.155982	0.555575	AT2G29560.1	glycolysis.cytosolic branch.enolase	cytosolic enolase
25.8184	25.9538	25.8939	n. def.	n. def.	n. def.	25.6696	n. def.	25.6998	n. def.	n. def.	n. def.	endoplasmic reticulum				+	+	6	40.3	21.533	26.019	1911000000	73	n. def.	1	0	-4.34294e-08	0	1	-0.204011	0.0291715	AT2G29960.1;AT2G29960.2	cell.cycle.peptidylprolyl isomerase	cyclophilin 5
26.6664	26.8318	26.4805	n. def.	n. def.	n. def.	26.9472	n. def.	n. def.	n. def.	n. def.	n. def.	cytosol.nucleus					+	10	57.3	32.642	49.056	3129300000	73	n. def.	1	0	-4.34294e-08	0	1	0.287586	1	AT2G30050.1	protein.targeting.secretory pathway.plasma membrane	transducin family protein / WD-40 repeat family protein
24.6139	24.6527	25.0085	n. def.	n. def.	n. def.	n. def.	n. def.	n. def.	n. def.	n. def.	n. def.	nucleus					+	4	36.9	24.389	35.325	441150000	25	n. def.	1	0	-4.34294e-08	0	1	n. def.	1	AT2G30060.1	signalling.G-proteins	Pleckstrin homology (PH) domain superfamily protein
29.0545	29.0651	28.8171	27.7879	28.0357	27.6132	29.143	29.3416	29.0173	27.0241	27.0288	27.2603	nucleus	+	+	+		+	32	43.6	120.25	274.81	15041000000	390	1.16667	0.00136094	2.06288	4.13793	-0.70784	0.00820694	0.188368	0.204441	AT2G30110.1	protein.degradation.ubiquitin.E1	ubiquitin-activating enzyme 1
29.1468	29.2011	29.0039	28.8453	27.9317	28.7649	29.6911	29.3343	29.4505	28.6576	27.7646	29.0322	mitochondrion				+	+	18	54.7	41.522	223.44	12400000000	250	0.603292	0.112865	1.00716	1.21237	-0.0291742	0.954076	0.374692	0.0357994	AT2G30200.1;AT2G30200.2	lipid metabolism.FA synthesis and FA elongation.Acetyl CoA Transacylase	[acyl-carrier-protein] S-malonyltransferases;binding;catalytics;transferases
28.4914	28.4432	28.4397	25.7235	26.253	26.3148	28.3271	27.8201	28.4549	26.1757	27.5242	n. def.	endoplasmic reticulum	+					30	64.8	57.792	323.31	29009000000	487	2.361	0.000233345	1.35077	1.02062	0.752806	0.270034	-0.257421	0.256396	AT2G30490.1	secondary metabolism.phenylpropanoids.lignin biosynthesis.C4H	cinnamate-4-hydroxylase	1.40802
25.6438	25.7259	25.9791	n. def.	n. def.	n. def.	25.5133	25.4902	25.6404	n. def.	n. def.	n. def.	nucleus					+	6	26.2	21.549	47.115	941350000	46	n. def.	1	n. def.	0	0	1	-0.234975	0.102083	AT2G30620.2;AT2G30620.1	DNA.synthesis/chromatin structure.histone.H1	winged-helix DNA-binding transcription factor family protein
27.3184	27.3204	27.713	27.87	27.9242	27.706	27.0365	26.9534	27.9445	n. def.	n. def.	n. def.	plastid						8	37.3	74.157	116.62	3708200000	113	-0.382829	0.059432	n. def.	0	n. def.	1	-0.139116	0.706177	AT2G30950.1	protein.degradation.metalloprotease	FtsH extracellular protease family
29.0505	28.5498	28.716	25.6978	25.9223	25.8096	28.4516	28.6827	28.7738	25.6762	25.9428	26.0554	mitochondrion	+	+			+	23	71.4	47.757	260.8	15060000000	325	2.96222	5.1174e-05	2.74462	4.30573	0.0815423	0.563877	-0.136065	0.481932	AT2G30970.2;AT2G30970.1	amino acid metabolism.synthesis.central amino acid metabolism.aspartate.aspartate aminotransferase	aspartate aminotransferase 1
29.1198	29.4256	29.0731	27.0352	26.1874	n. def.	29.7706	29.7168	29.7808	27.4167	27.1697	26.9512	cytosol	+	+		+	+	17	75.1	35.275	238.3	24824000000	377	2.59489	0.00493923	2.57689	4.34102	0.567883	0.213267	0.549887	0.00806606	AT2G31390.1;AT1G06020.1;AT1G06030.1;AT1G50390.1	major CHO metabolism.degradation.sucrose.fructokinase	pfkB-like carbohydrate kinase family protein
26.5699	27.0481	26.5399	27.4775	27.1841	26.7653	26.8978	26.924	26.8791	28.4392	n. def.	27.9444	cytosol		+	+		+	10	69.2	18.944	61.801	3891200000	103	-0.422976	0.184624	-1.29145	2.21832	1.04945	0.0479917	0.180971	0.33467	AT2G31570.1	redox.ascorbate and glutathione.glutathione	glutathione peroxidase 2
30.6248	30.596	30.7085	30.2468	30.7868	30.8387	30.4541	30.7136	30.3653	30.6024	30.085	29.4932	cytosol						2	52.4	27.519	201	45892000000	495	0.018987	0.926066	0.450811	0.59852	-0.563929	0.204271	-0.132104	0.295276	AT2G31610.1	protein.synthesis.ribosomal protein.eukaryotic.40S subunit.S3	Ribosomal protein S3 family protein
27.7761	28.2043	27.9392	n. def.	n. def.	27.9429	28.1453	28.0427	27.8216	27.3085	27.4027	n. def.	mitochondrion		+			+	12	58.9	28.865	167.7	5879900000	146	0.030297	1	0.647602	1.82488	0	1	0.029995	0.857918	AT2G31670.1	not assigned.no ontology	Stress responsive alpha-beta barrel domain protein
25.7994	25.6928	25.8055	n. def.	n. def.	n. def.	25.9298	25.948	25.5299	25.5607	n. def.	n. def.	cytosol					+	13	37.1	53.872	52.357	1327700000	70	n. def.	1	0.241905	0	0	1	0.0366542	0.808092	AT2G31810.1;AT2G31810.3;AT2G31810.2	amino acid metabolism.synthesis.branched chain group.common.acetolactate synthase	ACT domain-containing small subunit of acetolactate synthase protein
28.3887	28.4269	28.525	28.2126	28.175	28.573	28.6078	28.6607	28.7944	28.5425	28.6335	28.6291	cytosol				+		6	42.4	15.329	125.39	11737000000	137	0.126637	0.395589	0.0859464	0.612989	0.281485	0.0968137	0.240795	0.0248835	AT2G32060.3;AT2G32060.2;AT2G32060.1	protein.synthesis.ribosomal protein.eukaryotic.40S subunit.S12	Ribosomal protein L7Ae/L30e/S12e/Gadd45 family protein
n. def.	24.8716	25.3825	25.9106	25.8305	25.9648	n. def.	n. def.	n. def.	n. def.	23.8773	n. def.	cytosol	+				+	8	35.6	32.101	44.514	903870000	41	-0.774923	0.029236	0	-4.34294e-08	-2.02467	1	0	1	AT2G32080.2;AT2G32080.1	RNA.regulation of transcription.unclassified	purin-rich alpha 1
26.4582	27.2189	25.9433	26.8997	26.0752	27.0453	26.0221	25.6804	n. def.	26.4782	25.4315	25.561	nucleus					+	31	32.7	148.61	100.39	884610000	54	-0.133288	0.794192	0.0276728	0.0203514	-0.849817	0.130022	-0.688856	0.258269	AT2G32240.1	not assigned.unknown
26.7201	27.0183	26.7769	n. def.	n. def.	n. def.	26.8379	26.6186	26.803	n. def.	n. def.	n. def.	cytosol					+	6	37.7	25.921	23.318	2842600000	65	n. def.	1	n. def.	0	0	1	-0.0852718	0.495813	AT2G32520.1	misc.misc2	alpha/beta-Hydrolases superfamily protein
28.5109	28.6108	28.5441	28.8908	27.604	27.8193	28.4332	28.6849	28.5703	28.2975	29.2488	26.9278	cytosol.nucleus					+	14	40.5	108.98	167.96	11295000000	290	0.450548	0.32197	0.404711	0.23473	0.0533314	0.948926	0.00749461	0.928499	AT2G32730.1	protein.degradation.ubiquitin.proteasom	26S proteasome regulatory complex. non-ATPase subcomplex. Rpn2/Psmd1 subunit
27.8948	28.3356	27.6772	28.2497	28.6081	28.2588	28.0312	28.2487	28.1547	27.9276	27.8361	27.7284	endoplasmic reticulum		+	+		+	15	46.6	47.754	132.85	8190200000	149	-0.40295	0.150228	0.314173	1.67415	-0.541452	0.014559	0.175671	0.437007	AT2G32920.1	redox.thioredoxin.PDIL	PDI-like 2-3
28.2073	28.0868	27.9702	26.8679	26.8516	26.881	27.7918	28.0959	28.0834	27.7091	27.5737	27.6501	mitochondrion	+	+	+		+	15	52.9	35.448	204.69	9917700000	201	1.22129	5.97685e-05	0.346114	1.49947	0.77745	4.16934e-05	-0.097723	0.463424	AT2G33040.1	mitochondrial electron transport / ATP synthesis.F1-ATPase	gamma subunit of Mt ATP synthase
30.6205	30.7827	30.5151	29.9584	29.7906	29.9821	30.417	30.47	30.2942	29.9218	28.3211	28.3013	peroxisome	+	+			+	16	58	48.578	323.31	28680000000	373	0.729097	0.00177239	1.54569	1.34027	-1.06229	0.120697	-0.245706	0.05856	AT2G33150.1	amino acid metabolism.degradation.branched chain group.shared	peroxisomal 3-ketoacyl-CoA thiolase 3
27.2539	27.0912	27.322	n. def.	n. def.	n. def.	27.3286	27.2195	27.3172	n. def.	n. def.	n. def.	mitochondrion					+	17	62.4	61.477	151.61	4619400000	110	n. def.	1	n. def.	0	0	1	0.0660502	0.43778	AT2G33210.2;AT2G33210.1	protein.folding	heat shock protein 60-2
26.2492	n. def.	26.1577	n. def.	n. def.	n. def.	26.004	25.9615	26.0759	n. def.	n. def.	n. def.	cytosol				+	+	8	41.6	22.74	21.914	784880000	22	0	1	n. def.	0	0	1	-0.189692	0.0409056	AT2G33470.2;AT2G33470.1	lipid metabolism.lipid transfer proteins etc	glycolipid transfer protein 1
26.7991	26.9865	26.5597	26.5096	27.2827	n. def.	27.0621	27.1769	27.0037	26.8699	27.0233	27.2267	cytosol					+	20	43.9	61.644	134.35	3532500000	145	-0.114387	0.751244	0.0409438	0.13062	0.143788	0.681382	0.299119	0.0887081	AT2G34040.1;AT2G34040.2	development.unspecified	Apoptosis inhibitory protein 5 (API5)
n. def.	26.9487	27.0208	32.2394	32.2839	32.0665	n. def.	n. def.	n. def.	31.2445	31.7663	31.3491	plastid	+		+			3	56.2	28.054	117.37	27360000000	205	-5.21184	1.12405e-05	n. def.	0	-0.743344	0.0125905	0	1	AT2G34420.1;AT2G34430.1	PS.lightreaction.photosystem II.LHC-II	light-harvesting chlorophyll-protein complex II subunit B1;photosystem II light harvesting complex gene B1B2
29.5577	29.4795	29.4765	29.9164	30.3112	29.4753	29.7713	29.697	29.6613	29.35	29.8786	30.231	cytosol				+		8	65.7	21.307	135.11	23739000000	297	-0.396367	0.178038	-0.109973	0.159941	-0.0810877	0.829063	0.205306	0.008048	AT2G34480.1	protein.synthesis.ribosomal protein.eukaryotic.60S subunit.L18A	Ribosomal protein L18ae/LX family protein
25.2415	25.7267	n. def.	n. def.	n. def.	n. def.	25.6093	25.8606	25.4311	n. def.	n. def.	n. def.	cytosol						1	21.4	42.872	35.266	1386100000	57	0	1	n. def.	0	0	1	0.149531	0.580414	AT2G34560.1	cell.organisation	P-loop containing nucleoside triphosphate hydrolases superfamily protein
27.7655	26.45	27.297	n. def.	n. def.	n. def.	n. def.	n. def.	n. def.	n. def.	n. def.	n. def.	plastid					+	1	20.7	44.015	6.5358	1477900000	22	n. def.	1	0	-4.34294e-08	0	1	n. def.	1	AT2G34590.1	lipid metabolism.FA synthesis and FA elongation.pyruvate DH	Transketolase family protein
30.7865	30.7151	30.6872	28.994	28.9829	29.1063	30.2233	30.3636	29.9915	30.2808	30.417	30.7784	extracellular	+		+	+		9	50.9	18.833	130.94	16858000000	205	1.70189	4.19245e-06	-0.299294	0.747325	1.46437	0.000675865	-0.536808	0.00881949	AT2G34700.1	stress.abiotic.unspecified	Pollen Ole e 1 allergen and extensin family protein
26.077	26.7372	26.1883	27.3433	27.4163	27.7378	25.697	26.0212	25.9174	25.1755	n. def.	n. def.	extracellular;plasma membrane	+					12	28.9	59.646	73.582	788640000	40	-1.16493	0.00799524	0.702969	0	-2.32358	1	-0.455683	0.113218	AT2G34790.1;AT1G30760.1	misc.nitrilases, *nitrile lyases, berberine bridge enzymes, reticuline oxidases, troponine reductases	FAD-binding Berberine family protein
25.2642	25.724	25.488	n. def.	n. def.	n. def.	25.6798	25.7493	n. def.	n. def.	n. def.	n. def.	plastid					+	12	29.4	59.471	53.709	1068900000	36	n. def.	1	0	-4.34294e-08	0	1	0.22246	0.289479	AT2G35040.2;AT2G35040.1	nucleotide metabolism.synthesis.purine.AICAR transformylase	AICARFT/IMPCHase bienzyme family protein
26.0659	26.4906	26.058	26.4074	n. def.	26.4235	25.9982	26.0395	25.9892	n. def.	n. def.	n. def.	plastid					+	7	24.7	40.505	41.28	1593600000	58	-0.210651	0.336572	n. def.	0	0	1	-0.19588	0.244586	AT2G35490.1	cell.organisation	Plastid-lipid associated protein PAP / fibrillin family protein
26.9195	26.6838	26.7023	26.4785	27.0181	27.0563	26.4774	26.2366	26.0129	n. def.	n. def.	n. def.	cytosol				+		18	44.8	47.855	70.269	3007900000	126	-0.0824585	0.703093	n. def.	0	n. def.	1	-0.52618	0.0268558	AT2G35840.3;AT2G35840.2;AT2G35840.1;AT1G51420.1	major CHO metabolism.synthesis.sucrose.SPP	Sucrose-6F-phosphate phosphohydrolase family protein;sucrose-phosphatase 1
24.6043	24.5537	24.2028	n. def.	n. def.	n. def.	n. def.	n. def.	n. def.	n. def.	n. def.	n. def.	cytosol						4	25.6	18.232	16.849	473650000	34	n. def.	1	0	-4.34294e-08	0	1	n. def.	1	AT2G36130.1	cell.cycle.peptidylprolyl isomerase	Cyclophilin-like peptidyl-prolyl cis-trans isomerase family protein
25.7986	25.6556	25.7605	n. def.	n. def.	26.5108	n. def.	25.9877	25.9896	25.7651	25.7723	n. def.	plastid				+		5	32.8	50.721	85.667	1308900000	51	-0.772601	1	0	-4.34294e-08	0	1	0.250432	0.0200394	AT2G36250.2;AT2G36250.1	cell.division	Tubulin/FtsZ family protein
29.4205	28.5127	29.2571	28.2607	28.3168	29.1019	29.619	29.0892	29.6316	26.7604	26.6618	25.9927	cytosol		+	+		+	12	70.4	38.386	280.66	19894000000	266	0.503612	0.265739	2.97496	3.23528	-2.08814	0.00453524	0.383209	0.312234	AT2G36460.1;AT2G36460.2	glycolysis.cytosolic branch.aldolase	Aldolase superfamily protein
32.7436	32.689	32.7515	32.384	32.3094	32.2267	33.045	33.2464	33.0518	32.7587	33.0347	32.9808	cytosol	+		+	+	+	32	84.2	47.719	323.31	191980000000	1171	0.421342	0.00104568	0.189649	0.819174	0.618022	0.00298414	0.386328	0.00497205	AT2G36530.1	glycolysis.cytosolic branch.enolase	Enolase
26.29	26.2916	n. def.	n. def.	n. def.	n. def.	26.2968	26.0742	26.0684	n. def.	n. def.	n. def.	cytosol.plasma membrane					+	9	63.4	57.508	71.522	2381400000	63	0	1	n. def.	0	0	1	-0.144341	0.233711	AT2G36580.1	glycolysis.cytosolic branch.pyruvate kinase (PK)	Pyruvate kinase family protein
29.3361	29.8649	29.3743	n. def.	n. def.	n. def.	29.436	29.8194	29.2353	n. def.	n. def.	n. def.	cytosol						1	20.1	18.85	53.576	18119000000	86	n. def.	1	n. def.	0	0	1	-0.0282281	0.912605	AT2G36620.1	protein.synthesis.ribosomal protein.eukaryotic.60S subunit.L24	ribosomal protein L24
27.0175	26.7839	26.8697	27.4125	27.4321	27.2036	23.8128	n. def.	25.4399	25.8679	n. def.	25.2294	cytosol	+		+	+		11	33	48.492	77.403	784530000	56	-0.458993	0.0101102	0	-4.34294e-08	-1.80078	0.00590221	-2.26402	0.0343997	AT2G36640.1;AT3G53040.1	development.late embryogenesis abundant	embryonic cell protein 63;late embryogenesis abundant protein. putative / LEA protein. putative	3.162424357;3.609541456
30.2802	30.2072	30.3447	29.957	28.9052	29.3716	30.2157	30.1816	30.2716	29.3463	28.1309	28.928	cytosol	+	+			+	16	80.5	42.497	323.31	33145000000	373	0.866096	0.0477073	1.42124	1.78372	-0.609514	0.2633	-0.0543709	0.316973	AT2G36880.2;AT2G36880.1	amino acid metabolism.synthesis.aspartate family.methionine	methionine adenosyltransferase 3
28.3691	27.0465	28.2751	26.5213	26.5428	27.0002	26.956	25.7392	26.6923	n. def.	n. def.	n. def.	cytosol						21	57.2	78.725	323.31	24678000000	398	1.20876	0.0561773	n. def.	0	n. def.	1	-1.43436	0.0637762	AT2G37040.1	secondary metabolism.phenylpropanoids.lignin biosynthesis.PAL	PHE ammonia lyase 1		1.6206
26.8775	25.909	26.3473	27.6557	n. def.	n. def.	27.6271	n. def.	27.365	28.8607	28.3574	26.7704	plastid					+	8	49.5	30.718	146.99	3576900000	101	-1.27774	1	-0.500116	0.233146	0.340494	1	1.11812	0.0583078	AT2G37220.1	RNA.RNA binding	RNA-binding (RRM/RBD/RNP motifs) family protein
30.0946	30.2154	29.9671	30.4675	30.4254	30.0142	30.628	30.5505	30.561	30.1045	29.934	30.2338	cytosol		+		+		4	52.2	22.99	256.95	41103000000	262	-0.210068	0.26293	0.489108	2.25217	-0.211663	0.27778	0.487513	0.00298873	AT2G37270.2;AT2G37270.1	protein.synthesis.ribosomal protein.eukaryotic.40S subunit.S5	ribosomal protein 5B
27.916	27.5823	28.1263	28.4516	28.3407	28.4538	27.6201	27.4503	27.9018	n. def.	27.4394	n. def.	cytosol	+				+	4	64.5	41.797	83.529	6455000000	137	-0.540504	0.0293398	0.217987	0	-0.975924	1	-0.217432	0.350667	AT3G53750.1;AT2G37620.2;AT2G37620.1	cell.organisation	actin 1;actin 3		2.06138
27.7085	28.1246	27.8445	27.7569	27.8485	28.1122	28.7488	28.8838	28.4839	n. def.	n. def.	n. def.	plastid				+	+	12	49.8	34.879	197.15	5732900000	121	-0.0133781	0.938278	n. def.	0	n. def.	1	0.813002	0.008707	AT2G37660.1	not assigned.unknown	NAD(P)-binding Rossmann-fold superfamily protein
27.3839	27.1673	26.8541	27.3874	27.9695	27.6118	26.0663	26.8261	27.1295	27.5396	n. def.	n. def.	cytosol					+	14	63.3	34.684	43.896	2980700000	96	-0.521119	0.0850749	-0.865652	0	-0.116598	1	-0.461131	0.259899	AT2G37760.2;AT2G37760.1;AT2G37760.4;AT2G37760.3;AT2G37760.5;AT2G37770.1;AT2G37770.2	minor CHO metabolism.others	NAD(P)-linked oxidoreductase superfamily protein	25.5302
30.6775	30.4776	30.7129	29.4786	29.5365	29.7066	30.8491	30.9489	30.7552	29.8818	30.0969	29.906	plastid	+	+	+			44	56.6	85.305	323.31	25507000000	485	1.04877	0.000471566	0.889482	3.26744	0.387657	0.0158821	0.228371	0.0683625	AT2G38040.2;AT2G38040.1	lipid metabolism.FA synthesis and FA elongation.Acetyl CoA Carboxylation.heteromeric Complex.alpha Carboxyltransferase	acetyl Co-enzyme a carboxylase carboxyltransferase alpha subunit
26.6316	25.5372	26.3491	n. def.	n. def.	n. def.	n. def.	n. def.	n. def.	n. def.	n. def.	n. def.	extracellular						6	18.1	38.108	14.641	444180000	22	n. def.	1	0	-4.34294e-08	0	1	n. def.	1	AT2G38380.1;AT2G38390.1	misc.peroxidases	Peroxidase superfamily protein
26.8636	26.9966	26.9285	n. def.	n. def.	n. def.	26.8003	26.761	26.9351	n. def.	n. def.	n. def.	mitochondrion						13	41.9	51.911	48.985	1082000000	24	n. def.	1	n. def.	0	0	1	-0.0974274	0.209382	AT2G38400.1;AT2G38400.2	amino acid metabolism.synthesis.central amino acid metabolism.alanine.alanine-glyoxylate aminotransferase	alanine:glyoxylate aminotransferase 3	3.17934	1.58024
25.8681	25.1429	26.0732	n. def.	n. def.	n. def.	26.3139	26.1936	25.9974	25.7457	26.0858	25.7774	plastid						9	30.1	36.701	120.95	1518000000	94	n. def.	1	0.298707	0.983245	n. def.	1	0.473593	0.185935	AT2G38550.1	not assigned.unknown	Transmembrane proteins 14C
26.9385	26.8162	26.9404	n. def.	n. def.	n. def.	27.2489	27.3048	27.1647	n. def.	n. def.	n. def.	cytosol				+	+	9	38.3	45.585	73.832	3449500000	105	n. def.	1	n. def.	0	0	1	0.341077	0.00414136	AT2G38700.1	secondary metabolism.isoprenoids.mevalonate pathway.mevalonate diphosphate decarboxylase	mevalonate diphosphate decarboxylase 1		1.11102
25.2406	25.4165	25.2982	n. def.	n. def.	n. def.	25.18	25.5184	24.9418	n. def.	n. def.	n. def.	cytosol						6	34.6	24.244	21.442	794780000	41	n. def.	1	n. def.	0	0	1	-0.105042	0.580958	AT2G38710.2;AT2G38710.1	not assigned.no ontology	AMMECR1 family	1.30902
29.4066	28.4012	29.4295	28.7463	29.2886	28.7909	29.7231	29.0679	29.1435	30.132	29.9695	30.2435	cytosol		+	+			7	39.9	16.744	70.457	18730000000	162	0.137132	0.73709	-0.803534	1.65206	1.17305	0.00357362	0.232381	0.589941	AT3G55280.3;AT3G55280.2;AT3G55280.1;AT2G39460.2;AT2G39460.1	protein.synthesis.ribosomal protein.eukaryotic.60S subunit.L23A	ribosomal protein L23AA;ribosomal protein L23AB
28.8072	29.2514	28.8545	28.3573	28.4717	28.7327	29.2228	29.1665	29.4734	29.3094	29.3766	29.1497	plastid			+		+	18	48.7	51.981	321.34	16158000000	364	0.450507	0.0659492	0.00899378	0.026013	0.757999	0.00429449	0.316486	0.135311	AT2G39730.1;AT2G39730.3;AT2G39730.2	PS.calvin cycle.rubisco interacting	rubisco activase
25.9037	25.9372	25.9101	n. def.	n. def.	n. def.	26.0651	25.811	25.4862	n. def.	n. def.	n. def.	endoplasmic reticulum						2	17.7	21.642	13.595	1372200000	40	n. def.	1	n. def.	0	0	1	-0.129552	0.483272	AT2G39960.1	protein.targeting.secretory pathway.ER	Microsomal signal peptidase 25 kDa subunit (SPC25)
28.1451	28.3171	28.2458	n. def.	26.3639	25.9409	28.4464	28.4298	28.7037	27.6738	28.5976	27.8277	cytosol.nucleus	+		+	+	+	12	67.6	31.862	257.99	8891900000	171	2.0836	0.00117534	0.493605	0.758577	1.88063	0.0183517	0.290636	0.0460851	AT2G39990.1	protein.degradation.ubiquitin.proteasom	eukaryotic translation initiation factor 2
27.0298	26.9231	27.0599	27.2508	27.7405	28.113	27.024	27.5508	26.9047	25.7536	26.2537	26.097	cytosol		+	+		+	8	30.5	38.747	84.12	4886200000	134	-0.697134	0.0511337	1.1251	1.98139	-1.66666	0.0045476	0.155579	0.485753	AT2G40290.1;AT2G40290.3;AT2G40290.2	protein.synthesis.initiation	Eukaryotic translation initiation factor 2 subunit 1
26.5181	26.3069	26.3873	n. def.	n. def.	n. def.	26.3946	27.3086	27.4094	n. def.	n. def.	n. def.	plastid					+	13	36	43.579	70.09	1944700000	58	n. def.	1	n. def.	0	0	1	0.633444	0.126157	AT2G40490.1	tetrapyrrole synthesis.uroporphyrinogen decarboxylase	Uroporphyrinogen decarboxylase
28.686	27.1314	28.6364	27.7135	27.3107	27.6379	28.0777	28.3072	28.4211	29.2188	29.0676	29.0115	cytosol		+	+		+	1	39.1	14.841	37.123	7080400000	84	0.597234	0.318713	-0.830601	2.6616	1.54524	0.000364823	0.117402	0.83245	AT2G40510.1;AT2G40590.1	protein.synthesis.ribosomal protein.eukaryotic.40S subunit.S26	Ribosomal protein S26e family protein
27.1683	27.1984	27.6992	26.5368	26.4697	26.644	27.2812	27.1175	27.2351	26.8642	27.0952	n. def.	cytosol	+		+		+	15	49.6	42.088	103.35	2928600000	102	0.805122	0.0109447	0.231582	0.927378	0.429496	0.0285608	-0.144045	0.465938	AT2G40660.1	protein.aa activation	Nucleic acid-binding. OB-fold-like protein
27.3375	27.5154	27.6726	n. def.	n. def.	n. def.	25.0283	26.5533	n. def.	n. def.	n. def.	n. def.	cytosol					+	37	49.4	109.78	168.72	4837000000	202	n. def.	1	0	-4.34294e-08	0	1	-1.71767	0.0599338	AT2G40840.1	major CHO metabolism.degradation.starch.D enzyme	disproportionating enzyme 2
26.9407	26.852	27.2488	26.018	26.5093	26.942	26.1839	26.2732	26.2146	n. def.	25.6238	n. def.	plastid				+	+	25	20.2	177.75	90.378	1873600000	75	0.524039	0.147948	0.600098	0	-0.865978	1	-0.789919	0.00302821	AT2G41220.1;AT5G04140.1;AT5G04140.2	N-metabolism.ammonia metabolism.glutamate synthase.ferredoxin dependent	glutamate synthase 1;glutamate synthase 2	1.32644
28.2287	27.9455	28.1109	27.1952	26.7988	26.6518	28.0078	28.0504	27.8235	27.4015	n. def.	27.0553	cytosol	+	+			+	10	42.3	31.655	102.75	5850000000	150	1.21307	0.00262521	0.732172	1.72834	0.346452	0.253815	-0.134445	0.279908	AT2G41530.1	C1-metabolism	S-formylglutathione hydrolase
26.2989	26.1414	26.6074	n. def.	n. def.	26.483	26.3844	26.1529	25.898	n. def.	n. def.	n. def.	cytosol					+	19	33.5	107.84	100.3	2454400000	164	-0.133732	1	n. def.	0	0	1	-0.204156	0.356669	AT2G41740.1	cell.organisation	villin 2
25.9524	25.4937	25.4585	n. def.	n. def.	n. def.	25.4805	n. def.	25.3941	n. def.	n. def.	n. def.	cytosol;peroxisome						19	23.4	110.99	41.691	1216700000	63	n. def.	1	0	-4.34294e-08	0	1	-0.197556	0.412058	AT2G41790.1;AT3G57470.1;AT3G57470.3;AT3G57470.2	protein.degradation.metalloprotease	Insulinase (Peptidase family M16) family protein
30.8138	30.149	30.7786	30.0764	30.0218	29.9198	30.9607	30.8367	30.9346	30.428	30.2037	30.2665	cytosol		+	+			6	48.8	30.878	286.97	39700000000	362	0.574476	0.0599144	0.611259	2.87125	0.293424	0.0223415	0.330207	0.206472	AT2G41840.1	protein.synthesis.ribosomal protein.eukaryotic.40S subunit.S2	Ribosomal protein S5 family protein
27.0182	27.0871	26.9007	n. def.	n. def.	26.5961	27.2214	26.9581	27.0802	26.5959	26.8348	26.5059	nucleus		+			+	8	39.2	67.625	75.856	3195000000	91	0.405939	1	0.441016	1.62418	0.0495148	1	0.0845915	0.416879	AT2G42520.1	RNA.processing.RNA helicase	P-loop containing nucleoside triphosphate hydrolases superfamily protein
28.0524	27.6022	28.0304	28.7014	28.6356	28.5505	28.4201	28.3755	28.2442	25.9474	27.2874	27.4934	cytosol	+	+	+	+	+	10	48.7	29.52	84.675	7072000000	150	-0.734172	0.00864271	1.43719	1.37619	-1.71976	0.024141	0.451603	0.044156	AT2G42590.1;AT2G42590.3;AT2G42590.2;AT1G26480.1	signalling.14-3-3 proteins	general regulatory factor 12;general regulatory factor 9
30.8927	30.9271	30.9417	30.3246	30.3107	30.2071	30.6343	30.7045	30.6914	29.038	28.971	28.606	cytosol	+	+	+	+	+	36	68.7	109.75	323.31	50502000000	912	0.639683	8.78909e-05	1.80508	3.7303	-1.40915	0.000537149	-0.243755	0.000720682	AT2G42600.2;AT2G42600.1;AT3G42628.1	glycolysis.cytosolic branch.phospho-enol-pyruvate carboxylase (PEPC)	phosphoenolpyruvate carboxylase 2;phosphoenolpyruvate carboxylase-related / PEP carboxylase-related
30.2135	28.8971	30.1985	30.3262	29.3966	30.23	30.2141	30.0724	30.0212	30.2673	30.0034	30.2641	cytosol						12	62.8	19.775	89.681	32325000000	223	-0.214584	0.704596	-0.0757179	0.292643	0.193978	0.562784	0.332844	0.491579	AT5G45775.1;AT5G45775.2;AT4G18730.1;AT3G58700.1;AT2G42740.1	protein.synthesis.ribosomal protein.eukaryotic.60S subunit.L11;protein.synthesis.ribosomal protein.eukaryotic.60S subunit.L16	Ribosomal L5P family protein;ribosomal protein L16B;ribosomal protein large subunit 16A
25.5693	25.1257	26.1428	26.0952	26.5953	27.0002	25.9691	26.1894	26.006	n. def.	n. def.	n. def.	peroxisome					+	8	40.1	56.175	52.48	817850000	35	-0.951005	0.0732155	n. def.	0	n. def.	1	0.442216	0.217168	AT2G42790.1	gluconeogenesis / glyoxylate cycle.citrate synthase	citrate synthase 3	3.74956
26.7888	26.631	27.0492	n. def.	n. def.	27.489	26.8812	26.9778	26.5068	27.161	26.8525	26.9584	cytosol					+	11	49.3	37.56	86.2	3837200000	114	-0.665995	1	-0.201982	0.522955	-0.498398	1	-0.034385	0.864056	AT2G42910.1	nucleotide metabolism.synthesis.PRS-PP	Phosphoribosyltransferase family protein
26.6927	26.1478	26.6064	26.29	26.7571	26.676	27.0532	26.7314	26.9215	n. def.	n. def.	25.5755	plastid						8	29.5	29.363	40.706	2042500000	62	-0.0920639	0.69985	1.32654	0	-0.998854	1	0.419745	0.0955074	AT2G43030.1	protein.synthesis.ribosomal protein.prokaryotic.chloroplast.50S subunit.L3	Ribosomal protein L3 family protein
27.3954	27.6147	27.3186	27.0448	26.9809	27.0039	27.9532	26.9732	27.741	n. def.	28.125	28.5285	extracellular	+		+			11	34.2	56.588	246.19	6594900000	144	0.433041	0.00880217	-0.770978	0.799945	1.31692	0.00325462	0.112899	0.734633	AT2G43050.1	cell wall.pectin*esterases.PME	Plant invertase/pectin methylesterase inhibitor superfamily
27.0868	26.8896	27.0219	25.8701	26.4506	25.4758	27.0616	27.2982	27.0523	26.0272	26.2523	26.4529	plastid	+	+			+	7	41.8	26.79	85.835	3156100000	106	1.06724	0.0209633	0.893161	2.43159	0.311989	0.369286	0.137905	0.236815	AT2G43090.1;AT2G43090.2;AT2G43100.1	not assigned.no ontology.aconitase C-terminal domain-containing protein;secondary metabolism.sulfur-containing.glucosinolates.synthesis.aliphatic.methylthioalkylmalate isomerase small subunit (MAM-IS)	Aconitase/3-isopropylmalate dehydratase protein;isopropylmalate isomerase 2
26.5078	26.578	n. def.	n. def.	n. def.	n. def.	27.0637	26.8373	26.705	n. def.	n. def.	n. def.	mitochondrion						12	40.2	41.681	79.83	2318600000	87	0	1	n. def.	0	0	1	0.325772	0.098906	AT2G43360.1	Co-factor and vitamine metabolism.biotin.biotin synthase	Radical SAM superfamily protein
26.7197	26.1324	26.0485	n. def.	n. def.	n. def.	25.9245	26.3493	26.1731	n. def.	n. def.	n. def.	cytosol						5	56.5	8.1216	25.535	1469400000	41	n. def.	1	n. def.	0	0	1	-0.151229	0.569698	AT3G59540.1;AT2G43460.1	protein.synthesis.ribosomal protein.eukaryotic.60S subunit.L38	Ribosomal L38e protein family
30.0621	29.7255	30.2634	27.9584	29.1175	28.5598	30.0479	29.9167	29.9173	28.9926	29.331	27.9631	plastid	+	+			+	16	59.1	45.692	323.31	15307000000	246	1.47176	0.0163781	1.19839	1.35417	0.216979	0.703372	-0.056385	0.746619	AT2G43710.1;AT2G43710.2	lipid metabolism.FA synthesis and FA elongation.ACP desaturase	Plant stearoyl-acyl-carrier-protein desaturase family protein
28.6536	28.7313	28.6788	26.4139	n. def.	n. def.	28.4383	28.5946	28.3111	27.6988	n. def.	n. def.	plastid				+	+	15	55.4	41.656	144.9	8028700000	170	2.27399	1	0.749243	0	0	1	-0.239904	0.047882	AT2G43750.2;AT2G43750.1	amino acid metabolism.synthesis.serine-glycine-cysteine group.cysteine.OASTL	O-acetylserine (thiol) lyase B
25.092	25.0972	24.9559	n. def.	n. def.	n. def.	25.1468	n. def.	n. def.	n. def.	n. def.	n. def.	plasma membrane						4	9.8	50.771	48.765	276090000	13	n. def.	1	0	-4.34294e-08	0	1	0.0984414	1	AT2G43820.1;AT2G43840.2;AT2G43840.1	hormone metabolism.salicylic acid.synthesis-degradation.synthesis.SA glucosyltransferase ester and ether bond making SGE, SAG;hormone metabolism.salicylic acid.synthesis-degradation.synthesis.SA glucosyltransferase ether bond making SAG	UDP-glucosyltransferase 74F2;UDP-glycosyltransferase 74 F1
25.3519	n. def.	25.8612	n. def.	n. def.	n. def.	26.1927	25.767	25.6947	n. def.	n. def.	n. def.	plastid					+	3	14.1	24.024	17.381	1090200000	36	0	1	n. def.	0	0	1	0.278224	0.387888	AT2G44050.1	Co-factor and vitamine metabolism.riboflavin.riboflavin synthase	6.7-dimethyl-8-ribityllumazine synthase / DMRL synthase / lumazine synthase / riboflavin synthase
29.2729	29.4783	29.5449	28.7129	28.8701	29.0137	29.6905	29.7838	29.6244	27.8617	27.8704	n. def.	cytosol	+	+	+	+		21	70.2	36.036	182.73	23279000000	334	0.566486	0.00899732	1.83348	4.11871	-0.999471	0.00298193	0.267526	0.0466136	AT2G44060.2;AT2G44060.1	development.late embryogenesis abundant	Late embryogenesis abundant protein. group 2
27.9746	27.9819	27.988	26.6495	26.8115	n. def.	27.6901	27.5375	27.8802	n. def.	n. def.	n. def.	cytosol	+			+	+	7	54.1	48.438	74.93	5787000000	131	1.25098	0.000248371	n. def.	0	0	1	-0.278882	0.0482693	AT2G44100.2;AT2G44100.1	signalling.G-proteins	guanosine nucleotide diphosphate dissociation inhibitor 1
30.8055	30.7776	30.7541	30.5239	30.4359	30.5816	30.8924	31.0164	30.9433	29.9494	30.1036	30.2173	cytosol	+	+	+	+		3	63.2	27.939	229.76	48369000000	399	0.265228	0.00411242	0.860603	3.25975	-0.423721	0.00871167	0.171654	0.0115945	AT2G44120.1;AT2G44120.2	protein.synthesis.ribosomal protein.eukaryotic.60S subunit.L7	Ribosomal protein L30/L7 family protein
26.5802	26.5673	26.4003	n. def.	27.2178	n. def.	26.2187	n. def.	26.121	n. def.	n. def.	n. def.	cytosol				+	+	15	42.4	66.801	67.951	2451700000	77	-0.701904	1	0	-4.34294e-08	0	1	-0.346037	0.0252766	AT2G44160.1	C1-metabolism.methylenetetrahydrofolate reductase	methylenetetrahydrofolate reductase 2
28.6741	28.5219	28.3219	26.7537	25.887	26.1702	28.4689	28.3479	28.5765	27.4414	n. def.	26.7694	mitochondrion	+	+			+	20	50.5	52.654	141.52	9979100000	263	2.23569	0.00124142	1.35906	1.84497	0.835139	0.136893	-0.0414956	0.749867	AT2G44350.1;AT2G44350.2;AT3G60100.1	TCA / org transformation.TCA.CS	citrate synthase 5;Citrate synthase family protein
26.1988	26.2075	26.5961	27.2199	27.3124	26.5419	n. def.	26.1786	26.3488	25.854	25.7883	25.398	vacuole			+			16	38.9	56.905	64.217	1876600000	97	-0.690626	0.0665791	0.583651	1.23997	-1.34468	0.00879784	-0.0704002	0.722714	AT2G44450.1;AT2G25630.1;AT5G44640.1;AT5G42260.1	misc.gluco-, galacto- and mannosidases	beta glucosidase 12;beta glucosidase 13;beta glucosidase 14;beta glucosidase 15		1.54444235;4.355105677
25.6851	25.9754	n. def.	25.3408	n. def.	n. def.	25.1735	24.9122	24.4208	n. def.	n. def.	n. def.	extracellular				+		5	38.3	53.421	133.05	4033200000	121	0	1	n. def.	0	0	1	-0.994782	0.0469594	AT2G44540.1;AT2G44560.1;AT2G44570.1;AT2G32990.1	cell wall.degradation.cellulases and beta -1,4-glucanases;misc.gluco-, galacto- and mannosidases.endoglucanase	glycosyl hydrolase 9B11;glycosyl hydrolase 9B12;glycosyl hydrolase 9B8;glycosyl hydrolase 9B9	1.26608
27.876	27.7813	27.9618	n. def.	26.5311	n. def.	27.7303	27.6904	27.8862	n. def.	n. def.	n. def.	cytosol;golgi						10	52.9	23.13	64.159	7499200000	120	1.34197	1	n. def.	0	0	1	-0.104076	0.25959	AT2G44610.1;AT5G10260.1;AT2G22290.1;AT4G39890.1;AT5G64990.1	signalling.G-proteins	RAB GTPase homolog H1A;RAB GTPase homolog H1C;RAB GTPase homolog H1D;RAB GTPase homolog H1E;Ras-related small GTP-binding family protein
25.9854	25.8036	25.9179	n. def.	n. def.	n. def.	25.4145	n. def.	25.7852	n. def.	n. def.	n. def.	cytosol						9	27.3	49.83	18.877	831290000	41	n. def.	1	0	-4.34294e-08	0	1	-0.302426	0.144649	AT2G44640.1	not assigned.unknown
25.9416	25.0237	25.9243	25.895	26.6239	26.9911	25.8213	n. def.	25.6056	24.887	24.4787	24.7635	endoplasmic reticulum		+	+			5	27.2	26.442	67.395	1051100000	65	-0.873482	0.119498	1.00369	1.97392	-1.79359	0.00645725	0.0835759	0.847682	AT2G45140.1	protein.targeting.secretory pathway.ER	plant VAP homolog 12
26.8791	26.9167	26.5121	n. def.	n. def.	n. def.	26.6765	26.485	26.7909	n. def.	n. def.	n. def.	plastid					+	11	35.5	79.921	48.468	2609200000	88	n. def.	1	n. def.	0	0	1	-0.118512	0.492116	AT2G45290.1	PS.calvin cycle.transketolase	Transketolase
28.3804	29.1688	28.79	n. def.	n. def.	n. def.	29.3431	29.7492	29.0913	n. def.	n. def.	27.2076	extracellular.plasma membrane					+	10	41.2	43.074	217.53	32516000000	256	n. def.	1	2.18693	0	0	1	0.614786	0.107722	AT2G45470.1	cell wall.cell wall proteins.AGPs.AGP	FASCICLIN-like arabinogalactan protein 8
27.4811	27.4662	n. def.	n. def.	n. def.	n. def.	26.8715	27.5842	27.601	n. def.	n. def.	n. def.	cytosol						2	36.9	9.405	19.889	2243300000	37	0	1	n. def.	0	0	1	-0.121436	0.721774	AT2G45710.1;AT3G61110.1;AT3G61111.1	protein.synthesis.ribosomal protein.eukaryotic.40S subunit.S27	ribosomal protein S27;Zinc-binding ribosomal protein family protein
26.0909	26.2013	25.9103	n. def.	n. def.	n. def.	26.2994	26.4196	26.2828	n. def.	n. def.	n. def.	cytosol.mitochondrion				+	+	9	36.6	27.761	75.751	1846800000	71	n. def.	1	n. def.	0	0	1	0.266448	0.04878	AT2G45790.1	cell wall.precursor synthesis.phosphomannomutase	phosphomannomutase
28.1985	28.3725	27.7999	26.9577	28.2165	27.6375	28.6357	28.6393	28.7076	n. def.	26.6798	26.7771	cytosol		+		+		17	67.4	36.388	225.55	9964800000	202	0.519719	0.264999	1.93245	4.49458	-0.875509	0.160033	0.537225	0.0348437	AT2G46280.2;AT2G46280.1;AT2G46280.3;AT2G46290.1	hormone metabolism.brassinosteroid.signal transduction.other;protein.synthesis.initiation	TGF-beta receptor interacting protein 1;Transducin/WD40 repeat-like superfamily protein
27.4736	27.7466	27.3823	n. def.	26.7565	n. def.	27.4805	27.7288	27.8393	n. def.	n. def.	26.7507	cytosol.nucleus						19	27.8	108.66	198	5515300000	163	0.777706	1	0.932147	0	0	1	0.148704	0.384497	AT2G46520.1	protein.targeting.nucleus	cellular apoptosis susceptibility protein. putative / importin-alpha re-exporter. putative		1.83175
27.2155	27.329	26.8198	n. def.	24.6641	n. def.	26.7054	25.919	27.0515	n. def.	n. def.	n. def.	cytosol						22	51.6	59.603	146.53	19570000000	318	2.45734	1	n. def.	0	0	1	-0.562771	0.201812	AT2G46960.2;AT2G46960.1	misc.cytochrome P450	cytochrome P450. family 709. subfamily B. polypeptide 1
30.1289	29.7021	29.9382	31.147	30.6002	30.6959	29.8006	29.7032	29.3801	32.4093	32.2749	32.4563	cytosol;nucleus	+	+	+		+	4	61.8	17.797	123.71	44458000000	456	-0.891308	0.0129944	-2.75216	4.42538	1.56575	0.000904201	-0.295093	0.171136	AT3G62250.1;AT2G47110.2;AT2G47110.1;AT1G23410.1	protein.degradation.ubiquitin;protein.synthesis.ribosomal protein.eukaryotic.40S subunit.S27	Ribosomal protein S27a / Ubiquitin family protein;ubiquitin 5;ubiquitin 6
27.5748	26.4026	26.8469	n. def.	n. def.	n. def.	27.6653	27.7628	27.9416	n. def.	n. def.	n. def.	peroxisome						24	45.8	74.597	197.89	9847300000	256	n. def.	1	n. def.	0	0	1	0.848454	0.0730563	AT2G47240.2;AT2G47240.1	lipid metabolism.FA synthesis and FA elongation.long chain fatty acid CoA ligase	AMP-dependent synthetase and ligase family protein
25.2466	25.4239	25.2124	n. def.	n. def.	n. def.	n. def.	n. def.	25.4042	n. def.	n. def.	n. def.	mitochondrion					+	11	16.6	106.26	32.79	942200000	36	n. def.	1	0	-4.34294e-08	0	1	0.109852	1	AT2G47390.1	not assigned.unknown	Prolyl oligopeptidase family protein
30.754	31.014	30.8643	30.2326	30.2125	30.3104	31.1697	31.3437	31.1456	29.4778	30.5544	30.0407	endoplasmic reticulum	+	+		+	+	20	59	39.496	323.31	57860000000	508	0.625621	0.00151741	1.19532	1.70748	-0.227484	0.506754	0.342217	0.0249437	AT2G47470.1;AT2G47470.4;AT2G47470.3;AT2G47470.2	redox.thioredoxin.PDIL	thioredoxin family protein	1.20031
27.4566	27.4386	27.2562	n. def.	26.6133	27.2326	27.3025	27.4635	27.3688	27.3567	27.3119	26.9914	mitochondrion					+	7	45.5	52.999	184.86	6257600000	180	0.460843	0.15672	0.15825	0.566277	0.297061	0.358327	-0.00553195	0.947695	AT2G47510.2;AT2G47510.1	TCA / org transformation.TCA.fumarase	fumarase 1
27.0561	n. def.	27.1144	27.0508	27.1256	27.3588	n. def.	n. def.	n. def.	n. def.	n. def.	n. def.	cytosol						2	48.2	29.129	6.2021	4821400000	39	-0.0931721	0.499517	0	-4.34294e-08	n. def.	1	0	1	AT2G47610.1	protein.synthesis.ribosomal protein.eukaryotic.60S subunit.L7A	Ribosomal protein L7Ae/L30e/S12e/Gadd45 family protein
26.7159	26.6845	26.7124	27.0037	n. def.	n. def.	n. def.	n. def.	26.8208	n. def.	n. def.	n. def.	cytosol					+	4	35.8	17.301	17.604	2591500000	54	-0.299408	1	0	-4.34294e-08	0	1	0.116533	1	AT2G47710.1	stress.abiotic.unspecified	Adenine nucleotide alpha hydrolases-like superfamily protein	2.15727
27.3125	27.1033	27.4311	27.6429	27.8903	27.6432	27.6411	27.4829	27.3189	27.1082	26.8463	26.8588	plastid	+	+	+			10	57	29.231	198.83	4566100000	121	-0.443175	0.024751	0.543233	1.89957	-0.787742	0.00266788	0.198666	0.211047	AT2G47730.1	misc.glutathione S transferases	glutathione S-transferase phi 8	1.53471
29.3519	29.4248	29.3216	29.0385	29.449	28.8441	29.1132	29.2412	29.0605	28.484	27.8433	28.1785	cytosol		+	+	+		19	39.5	66.158	131.23	6351900000	123	0.255555	0.2306	0.969702	2.1356	-0.94192	0.0214722	-0.227772	0.0210891	AT2G47750.1	hormone metabolism.auxin.induced-regulated-responsive-activated	putative indole-3-acetic acid-amido synthetase GH3.9
25.3837	25.1982	25.2962	n. def.	n. def.	n. def.	n. def.	n. def.	24.9497	n. def.	n. def.	n. def.	cytosol					+	5	17.4	46.169	21.532	791550000	20	n. def.	1	0	-4.34294e-08	0	1	-0.34297	1	AT2G47970.1;AT2G47970.2	not assigned.no ontology	Nuclear pore localisation protein NPL4
25.365	25.5701	25.1285	n. def.	n. def.	n. def.	n. def.	25.2855	n. def.	n. def.	n. def.	n. def.	plastid					+	9	20.1	59.918	26.017	572970000	22	n. def.	1	0	-4.34294e-08	0	1	-0.0690848	1	AT3G01120.1	amino acid metabolism.synthesis.aspartate family.methionine.cystathionine gamma-synthase	Pyridoxal phosphate (PLP)-dependent transferases superfamily protein
29.9765	30.0104	30.1858	29.6321	28.9601	29.252	29.9916	30.0859	29.9939	n. def.	30.19	28.8145	mitochondrion	+					11	62.7	29.425	227.68	25324000000	251	0.776162	0.0193568	0.521547	0.41438	0.220844	0.724671	-0.0337709	0.663041	AT3G01280.1	transport.porins	voltage dependent anion channel 1
25.8472	25.7798	26.0293	n. def.	n. def.	n. def.	25.492	25.555	25.5584	n. def.	n. def.	n. def.	cytosol				+	+	8	47	32.63	40.597	1545000000	68	n. def.	1	n. def.	0	0	1	-0.350293	0.0107098	AT3G01340.2;AT3G01340.1	protein.targeting.secretory pathway.plasma membrane	Transducin/WD40 repeat-like superfamily protein
32.1306	31.2137	31.8814	31.4105	31.6391	31.6625	31.7979	30.9689	31.4109	32.1689	32.3269	32.209	plasma membrane		+	+			11	32.2	19.754	202.3	37138000000	225	0.171244	0.580679	-0.842344	1.58421	0.664234	0.00206012	-0.349354	0.391173	AT3G01570.1	lipid metabolism.TAG synthesis	Oleosin family protein
27.6433	28.1685	28.0602	27.826	27.4218	27.6561	27.5794	27.8546	27.3916	n. def.	n. def.	n. def.	mitochondrion					+	18	57	43.329	138.19	4188200000	123	0.322711	0.179152	n. def.	0	n. def.	1	-0.348812	0.170574	AT3G01910.1;AT3G01910.2;AT3G01910.3	S-assimilation.sulfite oxidase	sulfite oxidase
28.6327	28.6043	28.4532	27.5672	28.4142	28.5172	28.6025	28.7543	28.6549	n. def.	27.7794	n. def.	cytosol					+	3	52.4	15.828	66.287	7294200000	84	0.397245	0.264133	0.891165	0	-0.38681	1	0.10711	0.207456	AT3G02080.1	protein.synthesis.ribosomal protein.eukaryotic.40S subunit.S19	Ribosomal protein S19e family protein
29.3057	29.4531	29.4994	28.5555	28.8662	28.5131	29.7333	29.8902	29.7813	27.8275	27.5242	27.7318	mitochondrion	+	+	+	+		27	62.5	59.159	323.31	25229000000	411	0.774443	0.0035213	2.10713	4.50894	-0.950453	0.0026485	0.382238	0.00686194	AT3G02090.1;AT3G02090.2	protein.targeting.mitochondria	Insulinase (Peptidase family M16) protein
n. def.	27.1036	n. def.	n. def.	n. def.	n. def.	27.2469	27.4081	27.2214	n. def.	n. def.	n. def.	cytosol.nucleus						18	58.3	46.784	155.45	4280300000	114	0	1	n. def.	0	0	1	0.188542	1	AT3G02200.2;AT3G02200.1	protein.degradation.ubiquitin.proteasom	Proteasome component (PCI) domain protein
28.3671	28.2134	28.0796	28.0185	27.7532	26.92	27.9713	28.1492	27.7315	27.4917	n. def.	n. def.	cytosol					+	9	79.6	40.629	132.33	6355600000	165	0.656113	0.126826	0.458992	0	-0.0722205	1	-0.269342	0.140404	AT3G02230.1	cell wall.cell wall proteins.RGP	reversibly glycosylated polypeptide 1
30.1123	30.2263	30.1398	29.3774	29.4663	29.5351	30.3457	30.2987	30.326	28.2762	28.6235	28.6161	peroxisome	+	+	+	+	+	21	56.8	53.577	304.46	31530000000	534	0.699914	0.000254718	1.81822	4.02361	-0.954315	0.00150194	0.163986	0.011351	AT3G02360.2;AT3G02360.1	OPP.oxidative PP.6-phosphogluconate dehydrogenase	6-phosphogluconate dehydrogenase family protein	1.34641
25.7598	25.7836	25.5319	n. def.	n. def.	n. def.	25.7197	n. def.	25.6923	n. def.	25.5685	n. def.	nucleus						6	22.7	39.611	101.4	1523700000	87	n. def.	1	0	-4.34294e-08	0	1	0.014218	0.899992	AT3G02420.1	not assigned.unknown
27.4176	27.52	26.9956	n. def.	28.0026	n. def.	27.4966	27.7636	27.7494	n. def.	n. def.	n. def.	cytosol					+	7	75.1	29.824	118.68	5554000000	78	-0.691524	1	n. def.	0	0	1	0.358802	0.120607	AT3G02520.1	signalling.14-3-3 proteins	general regulatory factor 7
28.5306	28.7453	28.5773	27.0639	28.1983	28.2493	28.5894	28.7691	28.5681	n. def.	27.5865	27.3459	cytosol		+			+	7	51.4	58.949	227.31	11785000000	280	0.78056	0.11752	1.17601	2.6282	-0.370969	0.517676	0.0244808	0.801639	AT3G02530.1	protein.folding	TCP-1/cpn60 chaperonin family protein
n. def.	27.0031	n. def.	n. def.	n. def.	n. def.	27.1336	26.9802	27.0878	n. def.	n. def.	n. def.	cytosol						11	65.4	22.196	109.61	2950400000	68	0	1	n. def.	0	0	1	0.0640678	1	AT3G02560.2;AT3G02560.1	protein.synthesis.ribosomal protein.eukaryotic.40S subunit.S7	Ribosomal protein S7e family protein
29.4233	29.4782	29.6573	28.4266	28.1427	27.5077	29.0467	28.6617	29.1524	n. def.	29.199	n. def.	plastid	+			+	+	9	53.8	45.302	144.82	8387100000	143	1.49394	0.00599501	-0.24537	0	1.17329	1	-0.566018	0.0265197	AT3G02630.1	lipid metabolism.FA synthesis and FA elongation.ACP desaturase	Plant stearoyl-acyl-carrier-protein desaturase family protein
27.7654	27.544	27.2783	25.5086	n. def.	n. def.	26.8589	27.5832	27.2851	n. def.	26.9622	n. def.	plastid					+	28	37.5	97.536	146.05	4586100000	192	2.02065	1	0.280142	0	0	1	-0.286872	0.32016	AT3G02760.1	protein.aa activation.histidine-tRNA ligase	Class II aaRS and biotin synthetases superfamily protein
27.1278	n. def.	26.8335	n. def.	n. def.	n. def.	26.7021	26.9417	25.9488	n. def.	n. def.	n. def.	plastid					+	5	36.3	32.607	65.717	2736000000	78	0	1	n. def.	0	0	1	-0.449791	0.344149	AT3G02780.1	secondary metabolism.isoprenoids.mevalonate pathway.isopentenyl pyrophosphate:dimethyllallyl pyrophosphate isomerase	isopentenyl pyrophosphate:dimethylallyl pyrophosphate isomerase 2
26.4494	26.3067	26.1222	n. def.	n. def.	n. def.	26.0903	26.7065	n. def.	n. def.	n. def.	n. def.	endoplasmic reticulum						11	37.1	48.014	67.768	1702600000	63	n. def.	1	0	-4.34294e-08	0	1	0.105601	0.712032	AT3G02875.1	hormone metabolism.auxin.synthesis-degradation	Peptidase M20/M25/M40 family protein		3.2555
26.1379	26.5226	26.3553	n. def.	n. def.	n. def.	26.1047	26.3469	n. def.	n. def.	n. def.	n. def.	plasma membrane						11	32.2	67.752	71.911	3537700000	162	n. def.	1	0	-4.34294e-08	0	1	-0.112813	0.553903	AT3G02880.1	signalling.receptor kinases.leucine rich repeat III	Leucine-rich repeat protein kinase family protein
30.8177	30.6129	30.8457	30.9334	30.9375	31.1317	30.7682	31.003	30.8135	30.0767	30.4419	31.1049	cytosol					+	19	84.6	51.738	323.31	53798000000	646	-0.242111	0.0695053	0.320398	0.445039	-0.459686	0.209795	0.102822	0.373493	AT3G03250.1	glycolysis.cytosolic branch.UGPase	UDP-GLUCOSE PYROPHOSPHORYLASE 1
25.901	25.981	n. def.	n. def.	n. def.	n. def.	26.7252	26.9628	26.9131	n. def.	n. def.	n. def.	cytosol				+		8	59.7	17.439	81.03	1672700000	38	0	1	n. def.	0	0	1	0.926058	0.00251495	AT3G03270.2;AT3G03270.1	development.unspecified	Adenine nucleotide alpha hydrolases-like superfamily protein		1.35769
26.9633	27.1049	26.9653	n. def.	n. def.	n. def.	27.5198	27.3019	27.3746	n. def.	n. def.	n. def.	endoplasmic reticulum				+		15	37.6	59.254	66.192	2109900000	57	n. def.	1	n. def.	0	0	1	0.387592	0.00814086	AT3G03470.1	misc.cytochrome P450	cytochrome P450. family 87. subfamily A. polypeptide 9	18.5411
25.3928	25.8545	24.8849	n. def.	n. def.	n. def.	25.3193	n. def.	n. def.	n. def.	n. def.	n. def.	mitochondrion						3	23.8	15.313	14.655	406560000	10	n. def.	1	0	-4.34294e-08	0	1	-0.0581334	1	AT3G03590.1	not assigned.no ontology	SWIB/MDM2 domain superfamily protein
29.2335	29.2982	29.0782	n. def.	25.9532	25.4458	29.3935	29.4964	29.2313	28.4935	28.1284	28.5856	cytosol	+	+	+		+	28	64.8	58.939	323.31	19094000000	332	3.50379	0.000449178	0.971253	2.43431	2.703	0.00192571	0.170459	0.166923	AT3G03960.1	protein.folding	TCP-1/cpn60 chaperonin family protein
28.0653	29.0373	28.8035	n. def.	n. def.	n. def.	29.6952	30.3075	30.0799	n. def.	n. def.	n. def.	cytosol				+	+	3	87.9	36.914	71.157	18043000000	93	n. def.	1	n. def.	0	0	1	1.39218	0.0153809	AT3G04120.1	glycolysis.cytosolic branch.glyceraldehyde 3-phosphate dehydrogenase (GAP-DH)	glyceraldehyde-3-phosphate dehydrogenase C subunit 1
26.3836	26.5211	26.212	n. def.	n. def.	n. def.	26.0908	26.286	26.5868	26.2448	n. def.	n. def.	cytosol					+	15	53.7	45.754	83.203	2096000000	87	n. def.	1	0.0763957	0	0	1	-0.0510209	0.778688	AT3G04600.3;AT3G04600.1;AT3G04600.2	protein.aa activation	Nucleotidylyl transferase superfamily protein
28.0755	28.7096	28.0408	n. def.	n. def.	n. def.	28.0949	28.3482	28.2166	n. def.	n. def.	n. def.	plastid					+	8	47.1	29.305	81.394	4714500000	68	n. def.	1	n. def.	0	0	1	-0.055404	0.821014	AT3G04790.1	PS.calvin cycle.Rib5P Isomerase	Ribose 5-phosphate isomerase. type A protein
26.2398	25.6706	26.1114	n. def.	n. def.	n. def.	n. def.	n. def.	n. def.	n. def.	n. def.	n. def.	cytosol						6	19.7	33.286	28.953	1271000000	40	n. def.	1	0	-4.34294e-08	0	1	n. def.	1	AT3G04830.2;AT3G04830.1;AT5G28220.1	not assigned.unknown	Protein prenylyltransferase superfamily protein
30.7783	30.9646	30.6862	29.8641	29.8553	29.7484	30.4365	30.7768	30.616	30.0556	30.0762	28.9214	cytosol	+					11	60.3	29.85	323.31	39376000000	347	0.987097	0.000391783	0.925348	1.10441	-0.138213	0.736669	-0.199963	0.193113	AT3G04840.1	protein.synthesis.ribosomal protein.eukaryotic.40S subunit.S3A	Ribosomal protein S3Ae
n. def.	n. def.	n. def.	n. def.	26.3394	n. def.	n. def.	n. def.	n. def.	25.4596	25.2457	25.4553	cytosol					+	6	29	33.233	16.358	242930000	19	0	1	n. def.	0	-0.952516	1	0	1	AT3G04880.1	DNA.repair	DNA-damage-repair/toleration protein (DRT102)
29.2518	29.4382	29.3443	n. def.	n. def.	n. def.	29.5163	29.6456	29.5298	n. def.	n. def.	28.9554	cytosol				+		4	31.6	15.372	59.247	16092000000	161	n. def.	1	0.608557	0	0	1	0.219134	0.0317351	AT3G04920.1	protein.synthesis.ribosomal protein.eukaryotic.40S subunit.S24	Ribosomal protein S24e family protein
29.2802	29.4759	29.4126	n. def.	30.3178	29.0745	28.0199	29.1249	n. def.	n. def.	n. def.	n. def.	plastid						2	13.9	15.055	92.842	5364800000	30	-0.306561	0.560175	0	-4.34294e-08	0	1	-0.817173	0.145881	AT3G05020.1	lipid metabolism.FA synthesis and FA elongation.ACP protein	acyl carrier protein 1	1.16406
26.0426	26.2338	n. def.	n. def.	n. def.	n. def.	26.0079	26.5536	26.153	n. def.	n. def.	n. def.	nucleus						11	34.5	59.002	65.302	2399400000	85	0	1	n. def.	0	0	1	0.0999702	0.683572	AT3G05060.1	protein.synthesis.ribosome biogenesis.Pre-rRNA processing and modifications.snoRNPs	NOP56-like pre RNA processing ribonucleoprotein
26.3347	26.2702	26.6455	26.271	26.4456	26.1692	26.572	26.3755	26.4495	n. def.	n. def.	n. def.	cytosol;nucleus					+	18	40.7	73.202	132.55	2414600000	127	0.12152	0.437985	n. def.	0	n. def.	1	0.0488555	0.724681	AT3G05420.2;AT3G05420.1;AT5G27630.1;AT5G13340.1	lipid metabolism.FA synthesis and FA elongation.acyl-CoA binding protein;not assigned.unknown	;acyl-CoA binding protein 4;acyl-CoA binding protein 5
28.827	28.6478	28.6586	28.6258	29.128	28.5829	28.765	28.2963	28.5698	27.1165	26.8346	27.2073	cytosol.nucleus		+	+			21	67.9	47.48	321.01	12808000000	317	-0.0677738	0.731782	1.49086	2.97039	-1.72606	0.00114897	-0.167425	0.320576	AT3G05530.1;AT1G09100.1	protein.degradation.ubiquitin.proteasom	26S proteasome AAA-ATPase subunit RPT5B;regulatory particle triple-A ATPase 5A
29.0039	28.7743	28.7235	27.5287	27.6435	27.5543	28.8338	28.7007	28.8697	n. def.	28.4539	28.8911	cytosol	+		+			2	51.6	14.018	97.62	9812800000	148	1.25844	0.000172822	0.128888	0.28659	1.09701	0.0074286	-0.0325343	0.762191	AT3G05560.3;AT3G05560.2;AT3G05560.1	protein.synthesis.ribosomal protein.eukaryotic.60S subunit.L22	Ribosomal L22e protein family
26.1903	25.558	26.3586	n. def.	25.6667	26.3663	26.3479	26.0304	25.9434	n. def.	24.8274	n. def.	cytosol						4	57.8	20.925	29.836	1770800000	60	0.0191437	0.965577	1.27987	0	0	1	0.0715961	0.806051	AT3G05590.1;AT2G47570.2;AT2G47570.1	protein.synthesis.ribosomal protein.eukaryotic.60S subunit.L18	ribosomal protein L18;Ribosomal protein L18e/L15 superfamily protein
27.5504	28.0264	27.7836	27.0874	n. def.	n. def.	27.924	28.0754	28.0225	26.8197	26.4952	n. def.	cytosol		+				15	49.8	37.199	101.6	6158200000	170	0.699401	1	1.34984	2.68315	0	1	0.220495	0.201505	AT3G05600.1	misc.misc2	alpha/beta-Hydrolases superfamily protein
26.4482	26.869	26.2505	26.6323	26.8839	26.6531	26.0536	26.1296	25.9084	n. def.	n. def.	n. def.	peroxisome					+	12	23.3	76.603	48.81	1245000000	53	-0.200495	0.371559	n. def.	0	n. def.	1	-0.492054	0.0638561	AT3G05970.1	lipid metabolism.FA synthesis and FA elongation.long chain fatty acid CoA ligase	long-chain acyl-CoA synthetase 6
27.7202	28.0715	27.5907	27.0302	26.6859	26.8326	27.4828	27.2169	27.66	26.5923	26.5462	27.147	mitochondrion	+	+			+	11	56.7	21.445	92.979	3613100000	101	0.944555	0.00568674	0.691376	1.38987	-0.087738	0.707011	-0.340918	0.1519	AT3G06050.1	redox.peroxiredoxin	peroxiredoxin IIF
25.4878	24.8826	25.4542	25.8477	25.337	26.2441	25.7425	n. def.	25.6482	24.9915	25.2401	25.3668	endoplasmic reticulum		+				7	36.5	33.019	53.259	830670000	48	-0.53473	0.17821	0.495906	1.36664	-0.610143	0.0987697	0.420492	0.198912	AT3G06300.1	misc.oxidases - copper, flavone etc	P4H isoform 2
27.3254	27.0709	27.3033	27.0995	27.6151	27.5951	26.8569	26.9634	26.6106	26.2865	26.0407	26.5548	plastid		+	+	+	+	19	42.6	65.795	104.2	3649500000	132	-0.203341	0.338575	0.516327	1.33099	-1.14257	0.00705311	-0.422906	0.0331186	AT3G06350.1	amino acid metabolism.synthesis.aromatic aa.chorismate.dehydroquinate/shikimate dehydrogenase	dehydroquinate dehydratase. putative / shikimate dehydrogenase. putative		1.4746
23.6362	23.8269	23.6486	n. def.	23.884	24.1395	23.5465	n. def.	n. def.	n. def.	n. def.	n. def.	cytosol					+	4	8	61.51	37.958	423290000	50	-0.307884	0.0891502	0	-4.34294e-08	0	1	-0.157369	1	AT3G06540.1	signalling.G-proteins	Rab escort protein
27.7238	27.612	27.9012	n. def.	n. def.	n. def.	27.465	27.8826	27.4019	n. def.	n. def.	n. def.	cytosol					+	15	45.4	54.34	93.867	4414500000	124	n. def.	1	n. def.	0	0	1	-0.162516	0.39998	AT3G06580.1	minor CHO metabolism.galactose.galactokinases	Mevalonate/galactokinase family protein
30.4321	30.5497	30.4912	30.8395	30.7136	30.2581	30.7691	30.6173	30.6177	30.6116	30.3826	29.5789	mitochondrion				+	+	11	68.6	65.813	323.31	50694000000	638	-0.112727	0.564748	0.477034	0.683982	-0.412729	0.314924	0.177032	0.0437654	AT3G06650.1	TCA / org transformation.other organic acid transformatons.atp-citrate lyase	ATP-citrate lyase B-1
25.6105	25.9725	25.5645	n. def.	n. def.	n. def.	n. def.	25.394	n. def.	n. def.	n. def.	n. def.	peroxisome						16	26.8	91.712	47.015	757340000	40	n. def.	1	0	-4.34294e-08	0	1	-0.321812	1	AT3G06810.1	lipid metabolism.lipid degradation.beta-oxidation.acyl CoA DH	acyl-CoA dehydrogenase-related
26.6353	26.8471	26.6477	n. def.	n. def.	n. def.	26.3366	26.4638	26.6714	n. def.	n. def.	n. def.	mitochondrion						10	31.7	52.706	91.392	1335500000	41	n. def.	1	n. def.	0	0	1	-0.219448	0.139661	AT3G06850.2;AT3G06850.1	amino acid metabolism.degradation.branched chain group.shared	2-oxoacid dehydrogenases acyltransferase family protein
28.9318	28.8609	28.7348	29.297	29.5532	29.8782	28.7659	28.8258	28.7417	27.5865	n. def.	27.5552	peroxisome	+	+	+		+	30	49	78.839	158.29	12479000000	336	-0.733632	0.0145237	1.20692	4.29596	-2.00526	0.00269515	-0.0647081	0.361141	AT3G06860.1	lipid metabolism.lipid degradation.beta-oxidation.multifunctional	multifunctional protein 2	1.4115	1.3534
25.8917	26.2645	26.0462	n. def.	n. def.	n. def.	26.5619	n. def.	26.4273	n. def.	n. def.	n. def.	endoplasmic reticulum						17	20.8	113.96	57.515	2119500000	85	n. def.	1	0	-4.34294e-08	0	1	0.427098	0.0636078	AT3G07100.1	protein.targeting.secretory pathway.golgi	Sec23/Sec24 protein transport family protein
28.2006	28.3333	28.4389	27.5666	26.7425	26.9277	27.8682	27.8398	27.9626	n. def.	28.3332	n. def.	cytosol	+			+		5	37.4	23.466	68.665	8274600000	117	1.24531	0.00859266	-0.443011	0	1.25426	1	-0.434057	0.00517754	AT3G07110.1;AT3G07110.2	protein.synthesis.ribosomal protein.eukaryotic.60S subunit.L13A	Ribosomal protein L13 family protein
27.972	28.0312	28.0182	27.4776	27.4006	27.1334	27.9507	28.1773	26.9933	n. def.	27.8999	n. def.	plasma membrane	+				+	4	15.8	27.926	33.987	10376000000	89	0.669928	0.00318907	-0.192825	0	0.562731	1	-0.300022	0.455288	AT3G07390.1	hormone metabolism.auxin.induced-regulated-responsive-activated	auxin-responsive family protein
27.6376	27.7169	27.3336	27.6693	27.5584	27.9319	27.7276	28.7989	27.6324	n. def.	27.8672	27.1618	mitochondrion					+	24	43.2	90.566	253.42	8440800000	237	-0.157099	0.384314	0.538453	0.398417	-0.20531	0.541915	0.490243	0.279007	AT3G07770.1	stress.abiotic.heat	HEAT SHOCK PROTEIN 89.1
25.9234	26.0751	25.6086	n. def.	n. def.	n. def.	26.4924	26.1155	26.0416	n. def.	n. def.	n. def.	cytosol					+	8	38.7	34.7	48.584	1997000000	82	n. def.	1	n. def.	0	0	1	0.34748	0.150726	AT3G08030.2;AT3G08030.1	not assigned.unknown	Protein of unknown function. DUF642
30.9959	31.0957	30.9922	31.0214	30.8098	31.0325	30.9349	31.058	31.0374	29.8798	29.3607	29.6133	cytosol		+	+			12	52.7	193.27	323.31	52512000000	1056	0.073377	0.410784	1.39215	3.07427	-1.33663	0.00130532	-0.0178623	0.743715	AT3G08530.1	cell.vesicle transport	Clathrin. heavy chain
31.1329	31.0878	31.1117	31.1247	30.9392	30.81	31.3138	31.1421	31.1129	31.0362	31.0085	30.682	mitochondrion						13	45.7	41.475	323.31	93695000000	673	0.152818	0.172993	0.28065	1.01437	-0.0490367	0.753636	0.0787958	0.285702	AT3G08580.2;AT3G08580.1	transport.metabolite transporters at the envelope membrane	ADP/ATP carrier 1
30.3052	29.9432	30.231	29.5448	28.9799	28.9429	30.115	30.1865	30.1583	29.623	29.1291	28.8304	cytosol	+	+			+	24	72.5	60.763	323.31	29594000000	490	1.00392	0.010952	0.95911	1.84005	0.0382633	0.905359	-0.00654538	0.956331	AT3G08590.2;AT3G08590.1	glycolysis.cytosolic branch.phosphoglycerate mutase	Phosphoglycerate mutase. 2.3-bisphosphoglycerate-independent
25.6344	26.0986	25.8799	n. def.	n. def.	n. def.	n. def.	n. def.	n. def.	n. def.	n. def.	n. def.	plastid						4	16	35.252	13.139	1339900000	40	n. def.	1	0	-4.34294e-08	0	1	n. def.	1	AT3G08640.1	not assigned.no ontology	Protein of unknown function (DUF3411)		1.44548
n. def.	n. def.	n. def.	n. def.	n. def.	n. def.	26.623	26.7468	26.9339	n. def.	n. def.	n. def.	plastid					+	7	25.8	26.228	31.271	995900000	19	0	1	n. def.	0	0	1	n. def.	1	AT3G08740.1	protein.synthesis.elongation	elongation factor P (EF-P) family protein
27.4234	27.3604	27.4409	n. def.	n. def.	n. def.	27.9229	28.1606	28.0146	n. def.	n. def.	n. def.	cytosol				+		10	68.8	41.281	103.39	4558400000	62	n. def.	1	n. def.	0	0	1	0.624463	0.00104769	AT3G08900.1	cell wall.cell wall proteins.RGP	reversibly glycosylated polypeptide 3
n. def.	n. def.	n. def.	28.1264	27.9383	28.2875	n. def.	n. def.	n. def.	29.2594	27.8395	28.8841	plastid						7	43.2	31.193	73.041	2667800000	59	n. def.	1	n. def.	0	0.543603	0.281072	0	1	AT3G08940.2;AT3G08940.1	PS.lightreaction.photosystem II.LHC-II	light harvesting complex photosystem II
23.6629	23.7791	23.555	n. def.	24.9037	n. def.	n. def.	n. def.	n. def.	n. def.	n. def.	n. def.	endoplasmic reticulum						3	5.4	99.073	14.939	178960000	26	-1.23803	1	0	-4.34294e-08	0	1	n. def.	1	AT3G09090.3;AT3G09090.1;AT3G09090.2	development.unspecified	defective in exine formation protein (DEX1)
30.5688	30.2123	30.6004	30.2708	30.5512	30.3721	30.9364	30.7807	30.8048	30.4279	30.3766	30.2671	cytosol		+		+	+	15	64.1	34.133	245.45	42207000000	346	0.062472	0.696572	0.483455	2.69022	-0.0408459	0.688563	0.380137	0.0465114	AT3G09200.1;AT3G09200.2;AT3G11250.1;AT2G40010.1	protein.synthesis.ribosomal protein.eukaryotic.60S subunit.P0	Ribosomal protein L10 family protein
27.1699	26.9987	27.333	28.5887	28.4253	28.5121	27.7339	27.6393	27.6053	28.0928	28.0032	28.1051	cytosol	+	+	+	+	+	16	53.5	71.147	119.83	7028600000	203	-1.34146	0.000236727	-0.407542	2.90576	-0.44161	0.00150487	0.492304	0.00904783	AT3G09440.2;AT3G09440.1	stress.abiotic.heat	Heat shock protein 70 (Hsp 70) family protein
28.1116	28.3414	28.4017	n. def.	n. def.	n. def.	28.7219	28.9836	28.7191	n. def.	29.0387	29.196	cytosol				+		4	39	14.285	63.776	7991800000	107	n. def.	1	-0.309162	1.0281	0	1	0.52332	0.0136521	AT3G09500.1;AT3G55170.2;AT3G55170.1	protein.synthesis.ribosomal protein.eukaryotic.60S subunit.L35	Ribosomal L29 family protein		1.2142
30.9827	31.0436	30.7522	30.8515	30.7044	30.7873	31.1834	31.2363	30.9534	31.0906	31.0495	30.9614	cytosol			+			9	46.8	44.702	323.31	56079000000	673	0.145114	0.214349	0.0905158	0.404656	0.252785	0.0114725	0.198187	0.185636	AT3G09630.1;AT3G09630.2	protein.synthesis.ribosomal protein.eukaryotic.60S subunit.L4/L1	Ribosomal protein L4/L1 family
28.9656	28.7758	28.7985	n. def.	n. def.	n. def.	28.7936	28.9719	28.7223	n. def.	n. def.	n. def.	cytosol					+	5	35.9	15.735	30.253	13769000000	77	n. def.	1	n. def.	0	0	1	-0.0173829	0.864177	AT5G02960.1;AT3G09680.1	protein.synthesis.ribosomal protein.eukaryotic.40S subunit.S23	Ribosomal protein S12/S23 family protein
25.2221	25.7881	25.3301	n. def.	n. def.	n. def.	25.591	25.8334	25.3233	n. def.	n. def.	n. def.	nucleus						8	40.2	29.983	37.447	1143100000	60	n. def.	1	n. def.	0	0	1	0.135815	0.582831	AT3G09740.1	cell.vesicle transport	syntaxin of plants 71
30.4249	30.3901	30.349	29.9197	29.6551	29.5894	30.3662	30.2584	30.3327	29.5933	29.7902	30.0808	cytosol	+	+			+	10	81.4	37.836	323.31	33132000000	463	0.666612	0.00296917	0.497639	1.57587	0.100075	0.595764	-0.0688979	0.149343	AT3G09820.1;AT3G09820.2	nucleotide metabolism.salvage.nucleoside kinases.adenosine kinase	adenosine kinase 1
31.2137	31.2246	31.1315	30.8649	30.421	30.7269	31.0973	31.129	31.1684	30.0046	29.0809	29.1845	cytosol	+	+	+		+	13	72.9	89.392	323.31	65482000000	959	0.519006	0.0181221	1.70817	2.36581	-1.24756	0.0176084	-0.0583935	0.178609	AT3G09840.1	cell.division	cell division cycle 48
27.8731	27.6928	27.8461	27.5306	26.9528	26.9255	27.0065	27.3491	27.4943	27.3112	27.3541	27.3654	cytosol	+			+	+	23	53.5	76.919	127.82	2240500000	81	0.667707	0.0312308	-0.0602703	0.154871	0.207247	0.354302	-0.520731	0.0283905	AT3G10340.1;AT5G04230.1;AT5G04230.2	secondary metabolism.phenylpropanoids.lignin biosynthesis.PAL	phenyl alanine ammonia-lyase 3;phenylalanine ammonia-lyase 4	1.44494
24.6365	25.007	24.6682	n. def.	n. def.	n. def.	24.5394	24.908	24.5972	n. def.	n. def.	n. def.	cytosol						17	22.9	116.6	66.425	803360000	55	n. def.	1	n. def.	0	0	1	-0.0890179	0.617745	AT3G10380.1	cell.vesicle transport	subunit of exocyst complex 8	1.17302
27.0471	27.3121	27.0184	n. def.	n. def.	n. def.	27.0388	27.0593	26.9061	n. def.	n. def.	n. def.	vacuole					+	9	25.8	57.301	34.942	3203700000	59	n. def.	1	n. def.	0	0	1	-0.124436	0.301944	AT3G10410.1	protein.degradation.serine protease	SERINE CARBOXYPEPTIDASE-LIKE 49	1.64533
26.8072	27.2788	26.8961	n. def.	n. def.	n. def.	n. def.	n. def.	n. def.	26.6259	26.4497	27.0498	extracellular					+	12	24.9	75.044	85.826	1712300000	64	n. def.	1	n. def.	0	n. def.	1	n. def.	1	AT3G10740.1	cell wall.degradation.mannan-xylose-arabinose-fucose	alpha-L-arabinofuranosidase 1
27.3341	27.9431	27.1222	n. def.	27.4332	27.4392	27.8257	28.197	28.1593	28.4713	28.4101	28.1122	mitochondrion			+		+	11	63.6	25.444	186.57	6172000000	144	0.0302347	0.930175	-0.270544	0.769155	0.894979	0.00826985	0.594201	0.0950174	AT3G10920.1;AT3G10920.2	redox.dismutases and catalases	manganese superoxide dismutase 1
26.9409	26.9423	26.9926	n. def.	26.9855	26.9507	26.3057	26.5835	26.2262	n. def.	n. def.	n. def.	cytosol.plasma membrane				+		11	50.3	193.24	82.544	2753700000	79	-0.00952117	0.733616	n. def.	0	0	1	-0.586813	0.00587526	AT3G11130.1	cell.vesicle transport	Clathrin. heavy chain
25.9373	25.7618	25.8814	n. def.	n. def.	n. def.	26.2823	25.915	n. def.	n. def.	n. def.	n. def.	cytosol					+	6	16.5	45.619	37.041	744070000	22	n. def.	1	0	-4.34294e-08	0	1	0.23852	0.215361	AT3G11180.1;AT3G11180.2;AT5G05600.1	secondary metabolism.flavonoids.anthocyanins	2-oxoglutarate (2OG) and Fe(II)-dependent oxygenase superfamily protein		7.32644
26.8055	26.4911	26.5941	27.4569	27.9512	27.4752	26.4996	26.9855	26.9343	26.4634	26.3214	26.7239	cytosol	+		+		+	11	51.4	32.714	75.527	3296400000	102	-0.997555	0.00588042	0.303584	0.715023	-1.12487	0.00493118	0.176271	0.3824	AT3G11400.1;AT3G11400.2;AT5G06000.1	protein.synthesis.initiation	eukaryotic translation initiation factor 3G1;eukaryotic translation initiation factor 3G2
29.6966	29.4838	29.6634	29.0062	29.0814	29.1095	29.9403	30.0528	29.7399	29.1889	29.8029	29.7102	cytosol	+					1	68	16.273	173.74	23269000000	302	0.548878	0.00166912	0.343683	0.744438	0.501621	0.0606	0.296426	0.0584352	AT3G11510.1	protein.synthesis.ribosomal protein.eukaryotic.40S subunit.S14	Ribosomal protein S11 family protein
28.8798	29.1455	29.1496	28.4632	27.9926	28.1953	28.9201	29.1644	28.7335	28.0689	29.5101	n. def.	plastid	+				+	3	49.6	29.092	264.77	8058600000	145	0.841269	0.00667709	0.149884	0.0933624	0.572431	0.385728	-0.118954	0.481384	AT3G11630.1	redox.peroxiredoxin.BAS1	Thioredoxin superfamily protein
28.1455	28.3413	28.0104	26.0511	26.2593	n. def.	28.327	27.9646	27.9714	n. def.	n. def.	26.1189	cytosol	+				+	27	50.2	70.887	209.54	7692900000	254	2.01057	0.000833569	1.96871	0	0	1	-0.0781047	0.637599	AT3G11710.1	protein.aa activation.lysine-tRNA ligase	lysyl-tRNA synthetase 1
25.7606	26.3602	25.8281	n. def.	n. def.	n. def.	n. def.	25.6238	25.6357	n. def.	n. def.	n. def.	cytosol						4	34.6	22.724	34.062	1189200000	32	n. def.	1	0	-4.34294e-08	0	1	-0.353238	0.244777	AT3G11730.1	signalling.G-proteins	Ras-related small GTP-binding family protein
25.9403	26.1331	26.0262	n. def.	n. def.	n. def.	26.2245	n. def.	25.2705	n. def.	n. def.	n. def.	cytosol						4	23	22.956	12.31	1520200000	33	n. def.	1	0	-4.34294e-08	0	1	-0.285728	0.488358	AT3G11770.1	not assigned.unknown	Polynucleotidyl transferase. ribonuclease H-like superfamily protein
26.4967	26.7024	26.3653	26.8503	26.9528	n. def.	26.1934	24.4235	n. def.	26.6846	n. def.	n. def.	extracellular						2	17	16.805	21.136	1525500000	48	-0.380102	0.0638641	0	-4.34294e-08	0	1	-1.21301	0.168671	AT3G11780.1;AT3G11780.2	not assigned.no ontology	MD-2-related lipid recognition domain-containing protein / ML domain-containing protein	1.96038
28.8897	28.9376	28.9296	25.1194	26.9416	26.5885	28.9796	28.9719	29.1176	27.8982	27.9833	28.3711	cytosol	+	+	+		+	23	55.7	59.776	323.31	15686000000	366	2.70247	0.00838742	0.938868	2.4461	1.86769	0.0316998	0.104081	0.103861	AT3G11830.1;AT3G11830.2	protein.folding	TCP-1/cpn60 chaperonin family protein
26.8425	27.2923	27.1599	27.1395	28.0824	27.7922	27.0812	26.7309	26.8284	n. def.	n. def.	n. def.	cytosol					+	18	38.4	130.52	126.16	3658900000	157	-0.573111	0.137342	n. def.	0	n. def.	1	-0.218052	0.267495	AT3G11910.2;AT3G11910.1	protein.degradation.ubiquitin	ubiquitin-specific protease 13	1.1892
28.219	26.6617	27.8185	28.2144	28.1098	27.8504	28.2038	27.5111	27.9251	27.0313	26.6349	26.9974	cytosol		+	+		+	11	51.3	21.457	168.91	2603100000	69	-0.491861	0.362764	0.99214	1.85314	-1.17035	0.00216961	0.313652	0.570668	AT3G11930.1;AT3G11930.2;AT3G11930.4;AT3G11930.3	hormone metabolism.ethylene.induced-regulated-responsive-activated	Adenine nucleotide alpha hydrolases-like superfamily protein	1.40667
28.8932	n. def.	29.9519	30.561	30.3175	30.3013	29.0288	n. def.	n. def.	n. def.	n. def.	n. def.	cytosol						2	45.9	22.921	138.37	12871000000	62	-0.970753	0.0982834	0	-4.34294e-08	n. def.	1	0	1	AT3G11940.2;AT3G11940.1	protein.synthesis.ribosomal protein.eukaryotic.40S subunit.S5	ribosomal protein 5A
26.8701	26.7566	26.5734	n. def.	27.5079	n. def.	27.0633	n. def.	26.5136	26.5138	26.2243	n. def.	cytosol					+	11	38.1	40.184	72.951	3568300000	111	-0.774574	1	0	-4.34294e-08	0	1	0.0551008	0.828484	AT3G12050.1;AT3G12050.2	not assigned.no ontology	Aha1 domain-containing protein
26.525	26.6031	26.4118	n. def.	n. def.	26.1619	n. def.	n. def.	26.2915	n. def.	n. def.	n. def.	cytosol					+	2	60.2	41.674	88.525	4962400000	126	0.351453	1	0	-4.34294e-08	0	1	-0.221792	1	AT3G12110.1	cell.organisation	actin-11
n. def.	26.6926	26.694	27.238	26.7038	27.7233	26.6133	26.7397	26.7552	26.1274	n. def.	26.1366	endoplasmic reticulum		+				12	27.4	44.047	57.89	3062800000	109	-0.528403	0.258645	0.570759	2.64898	-1.08975	0.0642047	0.0094099	0.881464	AT3G12120.2;AT3G12120.1	lipid metabolism.FA desaturation.omega 6 desaturase	fatty acid desaturase 2
28.1463	28.3869	28.1291	26.9524	27.5841	28.6716	27.5493	28.1765	27.6431	n. def.	n. def.	n. def.	extracellular					+	11	48	35.808	219	7099600000	177	0.484735	0.39479	n. def.	0	n. def.	1	-0.431124	0.112126	AT3G12145.1	cell wall.degradation.pectate lyases and polygalacturonases	Leucine-rich repeat (LRR) family protein
27.9481	28.3652	28.1279	n. def.	27.7148	n. def.	27.2502	27.5728	27.5743	n. def.	n. def.	n. def.	vacuole				+		8	24.5	49.504	90.052	2084500000	30	0.432288	1	n. def.	0	0	1	-0.6813	0.013602	AT3G12203.1	protein.degradation.serine protease	serine carboxypeptidase-like 17
27.9682	28.3467	28.1666	n. def.	27.6576	28.2234	27.4396	27.7782	27.505	n. def.	n. def.	n. def.	cytosol				+	+	13	71.6	31.589	137.13	7694200000	175	0.22001	0.449666	n. def.	0	0	1	-0.586236	0.0176765	AT3G12290.1	C1-metabolism.Methylenetetrahydrofolate dehydrogenase & Methenyltetrahydrofolate cyclohydrolase	Amino acid dehydrogenase family protein
28.48	28.2257	28.3057	n. def.	n. def.	n. def.	28.7426	28.8165	28.7529	28.4667	27.9538	28.5138	nucleus				+	+	7	59.6	21.982	190.7	8786500000	137	n. def.	1	0.459282	1.19398	n. def.	1	0.433555	0.00525947	AT3G12390.1	protein.synthesis.elongation	Nascent polypeptide-associated complex (NAC). alpha subunit family protein
28.3784	28.603	28.4379	28.603	28.1896	27.998	28.3125	28.4485	28.1449	28.7017	28.7148	28.7589	extracellular		+				10	56.2	22.477	139.7	8061700000	157	0.209564	0.33359	-0.423192	2.04056	0.461584	0.0617447	-0.171172	0.196435	AT3G12490.1;AT3G12490.2	protein.degradation.cysteine protease	cystatin B
28.3359	26.9757	28.5426	n. def.	n. def.	n. def.	25.5196	26.3904	n. def.	n. def.	n. def.	n. def.	cytosol					+	9	47.5	71.101	74.83	1419600000	53	n. def.	1	0	-4.34294e-08	0	1	-1.9964	0.0677733	AT3G12580.1	stress.abiotic.heat	heat shock protein 70	6.6727
28.1871	28.0832	28.0228	n. def.	n. def.	n. def.	27.7146	27.788	27.781	n. def.	n. def.	n. def.	plasma membrane;plasma membrane.golgi				+		12	25	64.303	127.88	2294100000	45	n. def.	1	n. def.	0	0	1	-0.336529	0.00323743	AT3G12670.1;AT1G30820.1	nucleotide metabolism.synthesis.pyrimidine.CTP synthetase	CTP synthase family protein
32.0609	32.0275	31.922	31.5435	31.5596	31.557	32.1356	32.2359	32.089	32.387	32.5095	32.5961	plastid	+	+	+		+	16	73.2	50.111	323.31	84849000000	727	0.450101	0.000435777	-0.344031	2.00378	0.94415	0.000100794	0.150018	0.0674461	AT3G12780.1	PS.calvin cycle.phosphoglycerate kinase	phosphoglycerate kinase 1
28.8805	28.9694	28.8115	28.1295	27.6717	27.471	28.08	28.0744	28.3967	29.0956	28.396	28.4267	mitochondrion;peroxisome	+		+	+	+	14	48.3	31.796	81.029	11077000000	207	1.12977	0.00485062	-0.455718	0.839577	0.882066	0.0424323	-0.703423	0.00372281	AT3G12800.1;AT2G07640.1	misc.short chain dehydrogenase/reductase (SDR);not assigned.no ontology	NAD(P)-binding Rossmann-fold superfamily protein;short-chain dehydrogenase-reductase B
26.2519	26.2994	26.4083	n. def.	n. def.	n. def.	25.3636	26.2645	n. def.	n. def.	n. def.	n. def.	cytosol					+	9	37.3	45.272	49.539	1792100000	46	n. def.	1	0	-4.34294e-08	0	1	-0.505754	0.234692	AT3G13235.3;AT3G13235.2;AT3G13235.1	protein.degradation.ubiquitin.ubiquitin	ubiquitin family protein
25.7783	25.8199	25.4702	26.6641	26.3229	26.7318	25.756	26.282	25.636	n. def.	n. def.	n. def.	cytosol	+				+	15	21.5	142.03	85.405	1613800000	97	-0.883485	0.00624114	n. def.	0	n. def.	1	0.20188	0.424043	AT3G13300.2;AT3G13300.1	RNA.processing	Transducin/WD40 repeat-like superfamily protein
26.1134	25.9255	25.9395	n. def.	n. def.	n. def.	26.045	n. def.	n. def.	n. def.	n. def.	n. def.	cytosol						3	57.4	28.433	27.357	1131300000	28	n. def.	1	0	-4.34294e-08	0	1	0.0521685	1	AT3G13580.3;AT3G13580.2;AT3G13580.1	protein.synthesis.ribosomal protein.eukaryotic.60S subunit.L7	Ribosomal protein L30/L7 family protein
26.5065	27.2061	27.0714	n. def.	n. def.	n. def.	26.4036	27.0795	26.3338	n. def.	n. def.	n. def.	plasma membrane						6	21.1	74.233	86.074	2378600000	82	n. def.	1	n. def.	0	0	1	-0.322407	0.370835	AT3G13772.1	not assigned.unknown	transmembrane nine 7
26.967	26.3575	26.4384	26.1239	n. def.	n. def.	26.5373	26.3415	26.2486	24.7492	n. def.	25.5621	mitochondrion		+			+	17	39.3	60.466	127.22	4158400000	174	0.463696	1	1.22014	1.49069	0	1	-0.211803	0.368577	AT3G13860.1	protein.folding	heat shock protein 60-3A
26.5066	26.6333	26.5257	n. def.	n. def.	27.036	27.1837	27.228	26.7594	26.6147	n. def.	n. def.	endoplasmic reticulum.golgi				+		17	32.7	89.091	111.58	3403400000	126	-0.480827	1	0.442322	0	0	1	0.501843	0.0314202	AT3G13870.1;AT3G13870.2	development.unspecified	Root hair defective 3 GTP-binding protein (RHD3)
31.2909	31.2926	31.2298	30.5216	30.4016	30.3141	31.2581	31.2684	31.3014	30.7191	31.2023	30.6927	cytosol	+				+	9	78.6	46.704	323.31	78930000000	746	0.858655	0.000174089	0.404556	1.14501	0.458961	0.0597719	0.00486247	0.851963	AT3G13920.1;AT3G13920.4;AT3G13920.3;AT3G13920.2	protein.synthesis.initiation	eukaryotic translation initiation factor 4A1
27.6007	27.2619	27.5302	27.4668	27.2812	27.188	26.8571	27.1595	26.8566	27.5707	26.4233	27.0258	mitochondrion				+	+	10	31	58.467	63.313	3361800000	131	0.152257	0.312342	-0.0488695	0.0483593	-0.305399	0.421534	-0.506526	0.0246914	AT3G13930.1	TCA / org transformation.TCA.pyruvate DH.E2	Dihydrolipoamide acetyltransferase. long form protein
26.472	27.0757	26.6301	n. def.	n. def.	n. def.	26.5177	26.4337	26.4191	26.0792	n. def.	n. def.	extracellular					+	11	25.1	81.816	117.04	2656800000	79	n. def.	1	0.377633	0	0	1	-0.269087	0.2161	AT3G14067.1	protein.degradation.subtilases	Subtilase family protein	5.78092	2.21985
25.3371	25.2073	25.0939	n. def.	n. def.	n. def.	n. def.	n. def.	n. def.	n. def.	n. def.	n. def.	extracellular.endoplasmic reticulum						4	22.4	25.718	16.889	211480000	8	n. def.	1	0	-4.34294e-08	0	1	n. def.	1	AT3G14110.2;AT3G14110.1;AT3G14110.3	tetrapyrrole synthesis.regulation	Tetratricopeptide repeat (TPR)-like superfamily protein
28.4819	28.6049	28.5301	28.5833	28.2075	27.0942	28.1241	28.6589	28.5758	28.7271	28.5522	28.1386	cytosol.nucleus						4	73.4	25.977	186.62	8190300000	155	0.577353	0.267451	-0.0197042	0.0274479	0.511004	0.347001	-0.0860526	0.639326	AT3G14290.1	protein.degradation.ubiquitin.proteasom	20S proteasome alpha subunit E2
24.1891	n. def.	24.1206	25.5976	26.2184	26.2844	n. def.	n. def.	n. def.	n. def.	n. def.	24.4746	extracellular	+				+	7	19.1	64.255	38.307	629000000	47	-1.87862	0.00700415	0	-4.34294e-08	-1.55891	1	0	1	AT3G14310.1;AT1G53830.1	cell wall.pectin*esterases.PME	pectin methylesterase 2;pectin methylesterase 3
26.3089	26.5149	26.2749	26.1227	26.383	26.1984	26.3985	26.1262	26.2161	27.4691	n. def.	n. def.	peroxisome					+	14	46.9	40.341	46.915	1622500000	66	0.131528	0.289001	-1.22218	0	1.23438	1	-0.119333	0.3379	AT3G14420.2;AT3G14420.1;AT3G14420.4;AT3G14420.5;AT3G14420.6;AT3G14420.3;AT3G14415.3;AT3G14415.1;AT3G14415.2;AT4G18360.2;AT4G18360.1	PS.photorespiration.glycolate oxydase	Aldolase-type TIM barrel family protein
28.2429	28.2492	28.1764	28.2492	27.9089	27.9683	28.3796	28.1888	27.892	n. def.	27.8342	27.625	cytosol					+	14	50.3	41.857	109.49	7073100000	123	0.180673	0.168043	0.423854	0.909881	-0.312522	0.139398	-0.0693417	0.654722	AT3G14990.1;AT3G14990.3;AT3G14990.2	Co-factor and vitamine metabolism.thiamine	Class I glutamine amidotransferase-like superfamily protein	1.50322
25.81	25.7163	25.5553	n. def.	n. def.	25.7209	25.6074	25.6283	25.2408	n. def.	n. def.	n. def.	mitochondrion					+	8	28.1	39.394	29.149	1046800000	44	-0.0270144	1	n. def.	0	0	1	-0.201686	0.239701	AT3G15090.1	not assigned.no ontology	GroES-like zinc-binding alcohol dehydrogenase family protein	1.47247
25.343	25.4666	25.1016	n. def.	n. def.	n. def.	n. def.	n. def.	n. def.	n. def.	n. def.	n. def.	plastid						5	17.3	21.826	33.995	322100000	16	n. def.	1	0	-4.34294e-08	0	1	n. def.	1	AT3G15190.1	protein.synthesis.ribosomal protein.prokaryotic.chloroplast.30S subunit.S20	chloroplast 30S ribosomal protein S20. putative
26.2927	25.5954	26.9067	n. def.	n. def.	n. def.	n. def.	n. def.	n. def.	n. def.	n. def.	n. def.	nucleus						5	25.3	24.186	30.971	360100000	15	n. def.	1	0	-4.34294e-08	0	1	n. def.	1	AT3G15670.1	development.late embryogenesis abundant	Late embryogenesis abundant protein (LEA) family protein	74.237
29.8861	30.1014	30.0686	29.9259	29.9239	28.8239	29.9537	30.1137	30.0168	28.4301	n. def.	27.8	cytosol		+			+	31	64.4	91.847	323.31	33541000000	665	0.460765	0.284404	1.913	2.37253	-1.44286	0.0720384	0.00937398	0.914026	AT3G15730.1	lipid metabolism.lipid degradation.lysophospholipases.phospholipase D	phospholipase D alpha 1
25.3091	25.5272	25.0265	n. def.	n. def.	26.9367	25.5734	n. def.	25.6745	n. def.	n. def.	n. def.	cytosol						10	42	102.48	42.482	1547800000	66	-1.64915	1	0	-4.34294e-08	0	1	0.336355	0.176242	AT3G15980.1;AT3G15980.4;AT3G15980.3;AT3G15980.2;AT3G15980.5	cell.vesicle transport	Coatomer. beta' subunit
24.4656	24.3607	24.6671	n. def.	n. def.	n. def.	24.6505	n. def.	24.7151	n. def.	n. def.	n. def.	cytosol						6	23.9	33.835	27.067	731080000	46	n. def.	1	0	-4.34294e-08	0	1	0.184986	0.216513	AT3G16050.1	hormone metabolism.ethylene.induced-regulated-responsive-activated	pyridoxine biosynthesis 1.2
n. def.	n. def.	n. def.	n. def.	n. def.	25.6209	26.0755	26.0631	26.0933	n. def.	n. def.	n. def.	endoplasmic reticulum						14	33.7	59.57	54.823	1902300000	80	0	1	n. def.	0	0	1	n. def.	1	AT3G16110.1	redox.thioredoxin.PDIL	PDI-like 1-6
29.7474	29.2301	29.4686	29.6507	30.7669	30.4593	29.6875	29.1284	29.3116	28.2821	28.022	28.3634	cytosol		+	+		+	11	66.1	18.91	99.333	23821000000	198	-0.810266	0.0905544	1.15334	2.39532	-2.06981	0.00402727	-0.106203	0.657773	AT3G16640.1	development.unspecified	translationally controlled tumor protein
28.3402	28.0419	27.9665	26.4466	27.3002	27.3986	28.0591	28.3442	28.4385	n. def.	27.8445	n. def.	plastid	+				+	6	37	60.756	218.83	3936000000	72	1.06774	0.0297996	0.436073	0	0.796061	1	0.164396	0.365818	AT3G16950.1;AT3G16950.2	TCA / org transformation.TCA.pyruvate DH.E3	lipoamide dehydrogenase 1
27.9696	27.5617	28.2814	n. def.	n. def.	n. def.	27.2408	27.2665	27.1677	n. def.	n. def.	n. def.	cytosol.plasma membrane				+	+	7	50.3	17.775	73.179	4426000000	76	n. def.	1	n. def.	0	0	1	-0.712519	0.027648	AT3G17020.1	stress.abiotic.cold	Adenine nucleotide alpha hydrolases-like superfamily protein
28.051	28.5696	27.6209	27.3672	27.9488	27.6357	27.6444	27.69	27.0432	27.3535	27.1822	27.1169	mitochondrion					+	9	44.6	53.985	91.352	5418800000	116	0.429942	0.252294	0.2417	0.476699	-0.433029	0.0763203	-0.62127	0.145629	AT3G17240.3;AT3G17240.1;AT3G17240.2	TCA / org transformation.TCA.pyruvate DH.E3	lipoamide dehydrogenase 2
29.252	28.9824	29.4306	29.1006	29.0032	29.5649	29.1636	28.6773	29.1408	26.6931	29.0831	28.0884	nucleus.plasma membrane					+	14	75.6	42.795	323.31	25108000000	332	-0.00124105	0.995707	1.03907	0.662114	-1.26804	0.150598	-0.227731	0.329149	AT3G17390.1	metal handling.binding, chelation and storage	S-adenosylmethionine synthetase family protein
27.4897	26.9113	27.0021	n. def.	26.7234	26.6853	26.3437	25.8955	25.8163	26.3348	26.2047	26.1775	extracellular			+	+		7	27.2	32.559	149.11	1147900000	52	0.430015	0.16124	-0.220512	0.573137	-0.465317	0.00542397	-1.11584	0.010141	AT3G17520.1	not assigned.no ontology.late embryogenesis abundant domain-containing protein	Late embryogenesis abundant protein (LEA) family protein	720.435
28.8218	28.213	28.9695	26.8967	26.5722	26.9983	27.5932	27.3769	27.5083	n. def.	27.4699	n. def.	plastid	+			+	+	12	38.7	46.846	90.162	3181500000	81	1.84571	0.00222625	0.022939	0	0.647484	1	-1.17529	0.00804846	AT3G17810.1	nucleotide metabolism.degradation.pyrimidine.dihydrouracil dehydrogenase	pyrimidine 1	2.89707
26.9903	27.2807	27.2965	27.9625	n. def.	n. def.	26.4948	26.8141	26.5625	26.631	n. def.	n. def.	cytosol				+		13	67.2	38.594	217.64	4096800000	104	-0.773357	1	-0.00725492	0	0	1	-0.565372	0.0152808	AT3G17820.1	N-metabolism.ammonia metabolism.glutamine synthetase	glutamine synthetase 1.3	1.38688
25.8237	25.5584	25.7697	n. def.	n. def.	n. def.	25.7233	25.6628	26.171	n. def.	n. def.	n. def.	plasma membrane						8	19.3	70.405	47.258	889300000	55	n. def.	1	n. def.	0	0	1	0.135072	0.493726	AT3G17840.1	signalling.receptor kinases.leucine rich repeat III	receptor-like kinase 902
27.0507	27.1508	26.6204	26.1746	n. def.	26.3438	26.8032	27.7496	27.0509	n. def.	n. def.	n. def.	cytosol					+	11	53.7	37.196	57.329	3720500000	96	0.681467	0.0529877	n. def.	0	0	1	0.260555	0.469852	AT3G17940.1	minor CHO metabolism.others	Galactose mutarotase-like superfamily protein
28.7419	28.7909	28.9376	29.5874	28.3587	28.6926	29.0421	28.9744	28.8788	n. def.	27.3351	26.7287	vacuole		+	+		+	20	40.6	58.983	128.14	8854600000	157	-0.0560964	0.887285	1.93317	2.42953	-1.84767	0.0388826	0.141602	0.133961	AT3G18080.1;AT3G18070.2;AT3G18070.1	misc.gluco-, galacto- and mannosidases	beta glucosidase 43;B-S glucosidase 44	3.17663
29.0892	28.7165	28.9714	28.5264	29.4544	28.9928	29.2034	28.9444	28.8115	27.0178	26.042	26.5257	cytosol		+	+		+	23	56.5	57.775	154.22	16492000000	353	-0.0655015	0.832156	2.4579	2.89416	-2.46271	0.0031785	0.0606925	0.722392	AT3G18190.1	protein.folding	TCP-1/cpn60 chaperonin family protein
29.821	29.9506	29.9751	29.5669	29.6532	29.5865	29.8992	30.0899	30.0606	29.1787	29.2483	29.3209	extracellular	+	+	+		+	19	55.6	53.233	323.31	25488000000	350	0.313389	0.00453345	0.767277	3.35501	-0.352892	0.00191882	0.100996	0.255483	AT3G18490.1	RNA.regulation of transcription.unclassified	Eukaryotic aspartyl protease family protein	2.05974
28.4741	28.0999	27.8854	27.6992	27.9458	27.6748	28.1445	28.3239	28.2217	n. def.	26.9741	27.6032	cytosol		+				3	48.2	12.279	59.929	12376000000	149	0.379887	0.119761	0.941385	1.51249	-0.484574	0.158919	0.076924	0.690602	AT3G18740.1;AT1G36240.1	protein.synthesis.ribosomal protein.eukaryotic.60S subunit.L30	Ribosomal protein L7Ae/L30e/S12e/Gadd45 family protein
27.6151	27.7758	27.745	26.3294	n. def.	27.1062	27.0713	27.1971	27.1446	n. def.	n. def.	n. def.	mitochondrion	+			+		3	51.9	23.102	97.761	4706800000	96	0.994165	0.0439283	n. def.	0	0	1	-0.574245	0.000723025	AT3G18820.1	signalling.G-proteins	RAB GTPase homolog G3F
27.0125	26.8326	26.8231	n. def.	n. def.	n. def.	27.176	26.9056	27.0887	n. def.	n. def.	n. def.	cytosol						25	44.2	84.299	183.83	4445000000	180	n. def.	1	n. def.	0	0	1	0.167374	0.171881	AT3G18860.2;AT3G18860.1	lipid metabolism.lipid degradation.lysophospholipases	transducin family protein / WD-40 repeat family protein
26.6744	27.3569	27.0926	n. def.	n. def.	27.1009	27.2308	26.8651	26.156	n. def.	n. def.	n. def.	mitochondrion;plastid					+	25	28.5	121.01	112.08	2534100000	121	-0.0595786	1	n. def.	0	0	1	-0.290671	0.47918	AT3G19170.1;AT3G19170.2;AT1G49630.3;AT1G49630.2;AT1G49630.1	protein.degradation;protein.degradation.metalloprotease	presequence protease 1;presequence protease 2
27.2495	27.1035	27.0626	26.6091	26.5989	26.5158	27.0476	26.9943	26.4581	n. def.	n. def.	n. def.	cytosol	+				+	10	40.5	39.098	68.461	2282000000	84	0.563948	0.00091312	n. def.	0	n. def.	1	-0.3052	0.19554	AT3G19450.1	secondary metabolism.phenylpropanoids.lignin biosynthesis.CAD	GroES-like zinc-binding alcohol dehydrogenase family protein
27.2626	27.1267	26.7554	26.6983	n. def.	26.2402	27.0843	27.259	26.8968	25.8205	n. def.	25.3258	nucleus		+			+	13	47.1	45.844	81.085	4384500000	126	0.579	0.112028	1.50683	2.14887	0	1	0.0317612	0.871435	AT3G19760.1	protein.synthesis.ribosome biogenesis.Pre-rRNA processing and modifications.DExD-box helicases	eukaryotic initiation factor 4A-III
29.7603	29.7022	29.652	28.9699	29.9665	29.981	29.9151	29.9672	30.1109	29.6777	29.624	30.0142	cytosol.plasma membrane				+		29	53.3	65.393	307.94	33496000000	585	0.0656827	0.854586	0.22573	0.767365	0.132855	0.728107	0.292902	0.0115707	AT3G19820.3;AT3G19820.2;AT3G19820.1	hormone metabolism.brassinosteroid.synthesis-degradation.sterols.DWF1	cell elongation protein / DWARF1 / DIMINUTO (DIM)
26.7372	27.0153	26.7519	n. def.	n. def.	n. def.	26.9407	26.6964	27.0893	n. def.	26.6065	n. def.	mitochondrion						9	44.3	34.25	49.31	3273500000	109	n. def.	1	0.302273	0	0	1	0.0739975	0.638658	AT3G20000.1	protein.targeting.mitochondria	translocase of the outer mitochondrial membrane 40
28.6845	28.5672	28.4859	28.0873	28.2904	27.9231	28.6867	28.597	28.2103	27.7812	28.0318	28.0904	cytosol	+	+			+	25	64	59.229	191.45	11700000000	248	0.478919	0.0166306	0.530214	1.41704	-0.132454	0.40488	-0.0811583	0.632704	AT3G20050.1	protein.folding	T-complex protein 1 alpha subunit
28.1907	27.6835	28.8203	29.1727	29.6676	29.7534	28.8234	26.7608	28.5228	28.2906	27.9653	27.3646	vacuole	+		+			18	44.4	52.084	323.31	95582000000	512	-1.29973	0.0257494	0.162148	0.0821076	-1.65775	0.00705971	-0.195873	0.799717	AT3G20210.1;AT3G20210.2	protein.degradation	delta vacuolar processing enzyme
26.5949	26.8034	26.4043	26.3669	26.0709	26.2401	26.2109	26.0672	26.6206	26.0878	n. def.	25.9732	plastid					+	13	37.2	43.166	42.684	2001300000	86	0.374914	0.0594186	0.26907	0.515089	-0.195484	0.198051	-0.301329	0.209861	AT3G20330.1	nucleotide metabolism.synthesis.pyrimidine.aspartate transcarbamoylase	PYRIMIDINE B
27.9276	27.9317	28.0422	27.4539	27.9263	26.9304	27.8034	28.1333	27.9213	28.6394	28.5271	28.683	plastid		+	+			9	61	19.816	58.946	5340200000	150	0.53032	0.141475	-0.663895	2.46282	1.17968	0.0154832	-0.0145353	0.895152	AT3G20390.1	RNA.processing.ribonucleases	endoribonuclease L-PSP family protein
n. def.	n. def.	n. def.	n. def.	n. def.	n. def.	25.4641	25.1473	26.1447	n. def.	n. def.	n. def.	plasma membrane						23	38.5	81.359	323.31	33939000000	364	0	1	n. def.	0	0	1	n. def.	1	AT3G20520.1	lipid metabolism.lipid degradation.lysophospholipases.glycerophosphodiester phosphodiesterase	SHV3-like 3
26.3286	26.3025	26.3913	26.4315	26.0157	25.6062	26.2007	26.6836	26.3536	26.9506	26.5118	26.4894	cytosol					+	14	22.6	88.373	53.589	1786600000	66	0.323016	0.249078	-0.237948	0.502489	0.63279	0.0879409	0.071825	0.646174	AT3G20630.1	protein.degradation.ubiquitin.ubiquitin protease	ubiquitin-specific protease 14
26.2468	26.2425	26.0351	n. def.	n. def.	n. def.	26.074	26.1429	25.9618	n. def.	n. def.	n. def.	peroxisome					+	9	33.8	38.578	42.476	1626200000	51	n. def.	1	n. def.	0	0	1	-0.115187	0.258594	AT3G20790.1	not assigned.no ontology	NAD(P)-binding Rossmann-fold superfamily protein
26.1184	26.3035	n. def.	n. def.	n. def.	n. def.	26.2389	26.4848	26.559	n. def.	n. def.	n. def.	extracellular					+	12	35.9	39.862	58.861	769520000	24	0	1	n. def.	0	0	1	0.216612	0.226266	AT3G20820.1	not assigned.no ontology	Leucine-rich repeat (LRR) family protein
26.7806	26.9999	26.9205	27.1942	27.3392	27.541	27.2028	26.9539	27.0711	25.1212	n. def.	25.6013	extracellular	+	+	+			12	39.6	46.798	80.723	2984900000	111	-0.457827	0.0184802	1.71472	2.46691	-1.9969	0.00286578	0.175645	0.142327	AT3G21190.1	not assigned.unknown	O-fucosyltransferase family protein
n. def.	n. def.	n. def.	25.0448	25.5274	25.4887	n. def.	n. def.	n. def.	n. def.	n. def.	n. def.	plasma membrane						5	11.9	55.799	10.913	311390000	15	n. def.	1	0	-4.34294e-08	n. def.	1	0	1	AT3G21560.1	misc.UDP glucosyl and glucoronyl transferases	UDP-Glycosyltransferase superfamily protein
27.1399	27.0378	26.8131	n. def.	n. def.	n. def.	26.3772	26.3983	26.3739	n. def.	n. def.	n. def.	peroxisome				+		12	26	64.244	59.783	882150000	29	n. def.	1	n. def.	0	0	1	-0.613794	0.00316947	AT3G21720.1	gluconeogenesis / glyoxylate cycle.isocitrate lyase	isocitrate lyase
28.1097	28.2943	28.2756	28.0867	28.4786	28.408	28.0519	28.2403	28.2717	27.5189	27.4862	27.822	cytosol;cytosol.nucleus		+	+		+	15	66.4	27.475	197.11	8166700000	165	-0.0978896	0.505928	0.57897	1.98482	-0.715417	0.0113396	-0.0385577	0.691371	AT3G22110.1;AT4G15165.1	protein.degradation;protein.degradation.ubiquitin.proteasom	20S proteasome alpha subunit C1;N-terminal nucleophile aminohydrolases (Ntn hydrolases) superfamily protein
27.9046	28.4726	27.8428	26.6349	28.0458	n. def.	28.3958	28.7097	28.2878	27.9481	27.7391	28.0017	mitochondrion		+			+	18	59.1	56.364	200	11407000000	235	0.732963	0.299706	0.56812	1.71621	0.555923	0.375837	0.391081	0.174327	AT3G22200.2;AT3G22200.1	amino acid metabolism.synthesis.central amino acid metabolism.GABA.GABA transaminase	Pyridoxal phosphate (PLP)-dependent transferases superfamily protein
25.8473	25.8841	25.6393	n. def.	26.8356	n. def.	n. def.	n. def.	25.1294	n. def.	25.4507	25.3219	cytosol						12	18.8	101.06	50.158	436560000	30	-1.04535	1	0	-4.34294e-08	0	1	-0.660786	1	AT3G22400.1	hormone metabolism.jasmonate.synthesis-degradation.lipoxygenase	PLAT/LH2 domain-containing lipoxygenase family protein		1.6983
32.4701	32.5438	32.4728	31.5845	31.2476	31.3612	31.5948	31.6369	31.7171	31.7975	31.7678	31.9941	extracellular	+		+	+		22	50	55.062	323.31	44287000000	330	1.09775	0.000420219	-0.2035	1.20237	0.455332	0.0201436	-0.845915	4.02107e-05	AT3G22640.1	development.storage proteins	cupin family protein
24.4519	24.5651	24.407	n. def.	n. def.	n. def.	n. def.	n. def.	n. def.	n. def.	n. def.	n. def.	cytosol					+	8	32.3	27.107	80.024	1250100000	69	n. def.	1	0	-4.34294e-08	0	1	n. def.	1	AT3G22850.1	hormone metabolism.auxin.induced-regulated-responsive-activated	Aluminium induced protein with YGL and LRDR motifs
26.6486	26.6527	26.6623	26.3391	26.6753	26.3533	27.2376	26.9534	26.5323	n. def.	n. def.	n. def.	plastid					+	6	32.8	51.458	45.522	2521100000	82	0.198608	0.144907	n. def.	0	n. def.	1	0.253256	0.284113	AT3G22890.1	S-assimilation.ATPS	ATP sulfurylase 1
30.0293	30.2468	30.0356	28.9123	28.8306	28.7554	29.9207	29.9323	29.7863	30.4053	30.0301	30.1766	plastid	+		+		+	24	53.9	65.13	323.31	18455000000	335	1.27115	0.000114376	-0.324271	1.28025	1.37123	0.000315248	-0.224193	0.0585882	AT3G22960.1	glycolysis.plastid branch.pyruvate kinase (PK)	Pyruvate kinase family protein
28.8002	28.9314	28.757	27.63	27.3602	27.4082	28.4331	28.5896	28.5481	n. def.	n. def.	n. def.	plastid	+			+		10	46.5	30.454	87.954	6451500000	105	1.36339	0.000156416	n. def.	0	n. def.	1	-0.305914	0.0121294	AT3G23400.1	cell.organisation	Plastid-lipid associated protein PAP / fibrillin family protein
26.2926	26.2744	26.2137	n. def.	n. def.	n. def.	25.4914	n. def.	25.805	n. def.	n. def.	n. def.	cytosol				+	+	3	62.3	53.159	31.233	1511900000	33	n. def.	1	0	-4.34294e-08	0	1	-0.612013	0.014865	AT3G23810.1	amino acid metabolism.degradation.aspartate family.methionine	S-adenosyl-l-homocysteine (SAH) hydrolase 2
26.6013	26.3065	26.7265	27.23	26.9972	27.1719	25.9418	26.6183	26.4495	25.9904	n. def.	25.4356	plastid	+		+		+	13	26.1	64.713	39.63	2336500000	83	-0.588292	0.0146207	0.62354	0.799035	-1.42002	0.00810104	-0.208193	0.431796	AT3G23940.2;AT3G23940.1	not assigned.no ontology	dehydratase family
29.5772	29.5055	29.6358	28.6869	28.994	28.8228	29.7617	29.7245	29.7719	28.6584	28.7727	29.2963	mitochondrion	+	+		+	+	22	64.3	61.28	317.38	27334000000	498	0.738273	0.00156939	0.843568	1.89279	0.0745443	0.74686	0.179839	0.0111772	AT3G23990.1	protein.folding	heat shock protein 60
27.1202	26.9023	27.4188	n. def.	n. def.	n. def.	26.9593	27.1608	n. def.	n. def.	n. def.	n. def.	cytosol					+	14	47.3	53.87	83.104	3102300000	82	n. def.	1	0	-4.34294e-08	0	1	-0.0870806	0.70275	AT3G24170.3;AT3G24170.2;AT3G24170.1	redox.ascorbate and glutathione.glutathione	glutathione-disulfide reductase	2.06457
26.263	26.2041	26.1836	25.8021	n. def.	26.0154	26.3209	26.8647	26.7695	n. def.	n. def.	n. def.	cytosol	+				+	16	38.7	54.36	53.123	1819500000	78	0.308129	0.0363358	n. def.	0	0	1	0.434814	0.062141	AT3G24503.1	fermentation.aldehyde dehydrogenase	aldehyde dehydrogenase 2C4
29.4966	29.2743	29.3362	28.0182	28.0206	28.0523	29.2878	29.1914	29.0951	29.215	28.9448	29.0396	cytosol	+		+			7	41.3	23.459	136.07	17862000000	246	1.33866	3.73671e-05	0.124966	0.575173	1.03607	0.000204124	-0.177619	0.109238	AT3G24830.1	protein.synthesis.ribosomal protein.eukaryotic.60S subunit.L13A	Ribosomal protein L13 family protein
26.6144	27.3196	26.9233	n. def.	n. def.	n. def.	26.3239	26.7862	n. def.	27.0389	26.855	27.0892	plastid					+	7	30.1	40.819	76.62	1921000000	58	n. def.	1	-0.439317	0.958785	n. def.	1	-0.397387	0.296026	AT3G25110.1	lipid metabolism.FA synthesis and FA elongation.ACP thioesterase	fatA acyl-ACP thioesterase
23.4995	23.6614	n. def.	n. def.	n. def.	n. def.	24.189	23.8522	23.5637	n. def.	n. def.	n. def.	plastid						5	17.6	52.874	75.016	482880000	38	0	1	n. def.	0	0	1	0.287844	0.318034	AT3G25150.1;AT3G25150.2	protein.targeting.nucleus	Nuclear transport factor 2 (NTF2) family protein with RNA binding (RRM-RBD-RNP motifs) domain
28.466	28.2351	28.2017	28.5676	28.6372	28.8831	28.6993	28.5392	28.7013	26.8952	26.5191	26.8734	cytosol	+	+	+	+	+	28	53.5	61.452	211.06	10578000000	317	-0.395044	0.0356472	1.88403	3.83867	-1.93343	0.000237373	0.345643	0.0250554	AT3G25230.1;AT3G25230.2;AT5G48570.1	cell.cycle.peptidylprolyl isomerase;protein.folding	FKBP-type peptidyl-prolyl cis-trans isomerase family protein;rotamase FKBP 1
26.8495	26.9895	26.7753	n. def.	n. def.	n. def.	25.8794	26.1548	25.8354	n. def.	n. def.	n. def.	plasma membrane				+		10	35.6	42.559	67.775	2155200000	92	n. def.	1	n. def.	0	0	1	-0.914885	0.00149268	AT3G25290.2;AT3G25290.1	hormone metabolism.auxin.induced-regulated-responsive-activated	Auxin-responsive family protein		1.14476
31.2253	31.1343	31.3194	30.7978	30.5574	30.5646	31.2579	31.3774	31.3776	31.6565	31.5212	31.3292	nucleus	+		+			4	55.8	34.358	323.31	65961000000	520	0.586409	0.00354688	-0.164651	0.732588	0.862366	0.00221358	0.111305	0.170245	AT3G25520.1;AT3G25520.2	protein.synthesis.ribosomal protein.eukaryotic.60S subunit.L5	ribosomal protein L5
27.3143	27.65	27.4115	n. def.	n. def.	n. def.	27.4399	27.582	27.5733	26.4786	n. def.	27.4763	cytosol.extracellular					+	13	68.5	30.691	85.467	4225600000	105	n. def.	1	0.55429	0.624541	0	1	0.0731309	0.541878	AT3G25530.1;AT3G25530.2	OPP.oxidative PP.6-phosphogluconate dehydrogenase	glyoxylate reductase 1
27.3853	27.9054	26.7647	26.8069	n. def.	n. def.	27.4877	27.8602	27.5944	n. def.	n. def.	n. def.	cytosol					+	11	52.6	65.597	122.52	5304000000	153	0.544932	1	n. def.	0	0	1	0.295638	0.44322	AT3G25800.1;AT3G25800.2	protein.postranslational modification	protein phosphatase 2A subunit A2
30.6032	30.6921	30.4835	29.4338	29.4685	29.4354	30.3444	30.4105	30.1681	30.2856	30.0811	30.4691	plastid	+		+	+	+	20	62.5	50.08	234.95	22780000000	343	1.14704	4.86435e-05	0.0290712	0.0766775	0.832688	0.00178524	-0.28528	0.0389512	AT3G25860.1	lipid metabolism.FA synthesis and FA elongation.pyruvate DH	2-oxoacid dehydrogenases acyltransferase family protein
n. def.	n. def.	n. def.	n. def.	n. def.	n. def.	25.6899	n. def.	25.621	25.7387	25.9332	25.9952	plastid						7	31.8	29.707	46.828	426840000	22	0	1	-0.233617	0.966015	n. def.	1	0	1	AT3G25920.1	protein.synthesis.ribosomal protein.prokaryotic.chloroplast.50S subunit.L15	ribosomal protein L15
27.5229	27.5016	27.0997	28.2633	28.6569	28.7905	28.0448	26.8264	27.9154	27.8088	27.1567	27.0612	plastid	+		+		+	11	47.2	23.678	107.65	3119600000	89	-1.1955	0.00468162	0.253291	0.218051	-1.22799	0.0122969	0.220806	0.618911	AT3G26060.1;AT3G26060.2	redox.peroxiredoxin	Thioredoxin superfamily protein
31.1213	31.2075	31.1548	30.7293	30.4972	30.5571	30.9459	30.9367	30.8403	30.759	30.7327	30.4966	plastid	+			+	+	5	46.5	42.489	277.66	35264000000	288	0.566662	0.00155906	0.244876	1.27613	0.0682106	0.564125	-0.253576	0.00381587	AT3G26650.1	PS.calvin cycle.GAP	glyceraldehyde 3-phosphate dehydrogenase A subunit
25.9847	26.0905	25.6576	n. def.	n. def.	n. def.	25.8975	n. def.	25.7877	n. def.	n. def.	n. def.	extracellular					+	12	15.7	115.22	37.366	969040000	33	n. def.	1	0	-4.34294e-08	0	1	-0.0682646	0.719703	AT3G26720.1;AT3G26720.2	misc.gluco-, galacto- and mannosidases.alpha-mannosidase	Glycosyl hydrolase family 38 protein
26.7332	26.6546	n. def.	27.5415	27.3901	27.5206	n. def.	n. def.	n. def.	n. def.	n. def.	n. def.	extracellular	+					4	38.5	18.023	26.533	513220000	25	-0.790143	0.00135791	0	-4.34294e-08	n. def.	1	0	1	AT3G27200.1	misc.plastocyanin-like	Cupredoxin superfamily protein
27.3533	27.2159	27.1642	n. def.	n. def.	n. def.	27.2539	27.2249	26.8997	n. def.	n. def.	n. def.	mitochondrion						4	36.5	33.65	84.688	3945000000	93	n. def.	1	n. def.	0	0	1	-0.118291	0.403714	AT3G27240.1	mitochondrial electron transport / ATP synthesis.cytochrome c	Cytochrome C1 family
25.9541	25.961	25.7716	n. def.	n. def.	26.8448	26.5576	26.302	n. def.	n. def.	n. def.	n. def.	mitochondrion				+		2	34.4	31.171	88.649	2213700000	81	-0.949261	1	0	-4.34294e-08	0	1	0.534275	0.0232338	AT3G27380.2;AT3G27380.1	TCA / org transformation.TCA.succinate dehydrogenase	succinate dehydrogenase 2-1	1.89513
n. def.	25.5851	25.9988	n. def.	n. def.	26.6834	25.6483	25.6008	n. def.	25.2793	24.7397	25.651	golgi						16	20.8	101.83	50.711	1238500000	51	0	1	0.40119	0.487558	-1.46004	1	0	1	AT3G27530.1	protein.targeting.secretory pathway.golgi	golgin candidate 6
31.989	31.76	31.9958	31.4443	31.689	31.7075	30.9083	30.9505	30.7296	31.2522	31.3403	31.242	vacuole		+	+	+		11	44	20.313	151.98	33373000000	276	0.301349	0.0586217	-0.415329	2.29308	-0.335449	0.020634	-1.05213	0.000515893	AT3G27660.1	lipid metabolism.TAG synthesis	oleosin 4
26.4117	26.5457	26.5059	n. def.	n. def.	n. def.	26.6402	n. def.	26.2526	n. def.	n. def.	n. def.	plastid					+	11	30.9	47.058	38.423	2073100000	66	n. def.	1	0	-4.34294e-08	0	1	-0.0413809	0.804695	AT3G27740.1;AT3G27740.2	nucleotide metabolism.synthesis.pyrimidine.carbamoyl phosphate synthetase	carbamoyl phosphate synthetase A
27.4417	27.6287	27.3941	26.5943	26.2347	26.9135	27.8556	28.065	28.0675	28.0231	27.7922	27.7889	plastid	+		+	+		5	21.4	19.682	41.438	4405400000	78	0.907296	0.0121891	0.12799	0.540318	1.28717	0.00364246	0.507865	0.00716176	AT3G27850.1;AT3G27830.1	protein.synthesis.ribosomal protein.prokaryotic.chloroplast.50S subunit.L12	ribosomal protein L12-A;ribosomal protein L12-C
26.939	26.733	26.6494	n. def.	n. def.	n. def.	n. def.	n. def.	n. def.	n. def.	n. def.	n. def.	cytosol						2	54.4	40.791	115.35	3157800000	115	n. def.	1	0	-4.34294e-08	0	1	n. def.	1	AT3G28710.1;AT3G28715.2	transport.p- and v-ATPases.H+-transporting two-sector ATPase	ATPase. V0/A0 complex. subunit C/D
24.5031	24.5425	23.9873	n. def.	n. def.	n. def.	n. def.	n. def.	n. def.	n. def.	n. def.	n. def.	plastid						5	19.7	38.238	17.07	239080000	12	n. def.	1	0	-4.34294e-08	0	1	n. def.	1	AT3G29200.1	amino acid metabolism.synthesis.aromatic aa.phenylalanine and tyrosine.chorismate mutase	chorismate mutase 1	1.74489
29.1251	29.3399	29.1994	29.0211	28.5188	29.0463	29.5331	29.3221	29.6547	28.488	28.7751	27.9034	plastid		+			+	39	55.5	108.58	323.31	23151000000	530	0.359426	0.120918	1.11446	1.81513	-0.473241	0.200029	0.281788	0.0717094	AT3G29320.1	major CHO metabolism.degradation.starch.starch phosphorylase	Glycosyl transferase. family 35
26.0351	26.5203	26.4283	27.7177	27.9129	27.8322	27.2375	27.2752	27.1617	26.5715	27.4296	26.6753	extracellular.golgi	+		+	+	+	13	63.8	53.172	164.69	5415100000	156	-1.49301	0.000719917	0.332661	0.538944	-0.928769	0.0282492	0.896904	0.00417389	AT3G29360.2;AT3G29360.1	cell wall.precursor synthesis.UDP-Glc dehydrogenase (UGD)	UDP-glucose 6-dehydrogenase family protein
26.6742	27.5948	27.4371	n. def.	n. def.	n. def.	n. def.	n. def.	n. def.	n. def.	n. def.	n. def.	vacuole.golgi						19	51.7	50.284	130.71	4566400000	140	n. def.	1	0	-4.34294e-08	0	1	n. def.	1	AT3G42050.1	transport.p- and v-ATPases.H+-transporting two-sector ATPase.subunit H	vacuolar ATP synthase subunit H family protein
26.9257	27.645	27.7609	n. def.	n. def.	n. def.	27.4576	27.0622	27.6276	n. def.	n. def.	n. def.	nucleus						17	35.8	78.813	160.84	4082900000	88	n. def.	1	n. def.	0	0	1	-0.0613778	0.852856	AT3G42170.1	DNA.unspecified	BED zinc finger ;hAT family dimerisation domain
25.6593	25.5665	25.3189	n. def.	n. def.	n. def.	25.5608	25.6248	n. def.	n. def.	n. def.	n. def.	cytosol						25	17.4	191.45	159.8	561110000	50	n. def.	1	0	-4.34294e-08	0	1	0.0778551	0.600222	AT3G43300.2;AT3G43300.1	signalling.G-proteins	HOPM interactor 7
27.5511	n. def.	n. def.	n. def.	n. def.	n. def.	27.0668	27.2663	26.9941	n. def.	n. def.	n. def.	extracellular					+	3	23	16.07	12.646	2158200000	25	0	1	n. def.	0	0	1	-0.442045	1	AT3G44100.1	not assigned.no ontology	MD-2-related lipid recognition domain-containing protein	1.51573
28.0765	28.0995	28.0383	28.8984	29.1568	28.9842	27.8035	27.9198	28.2822	28.3077	28.3707	28.7906	nucleus	+		+		+	8	45.2	46.444	166.61	9575700000	253	-0.94171	0.000270536	-0.487834	1.09668	-0.523477	0.0366566	-0.0696011	0.656809	AT3G44110.1;AT3G44110.2	stress.abiotic.heat	DNAJ homologue 3
28.3922	28.3024	28.379	26.9224	26.5592	27.1143	28.1013	28.2129	28.5152	27.9779	28.1706	28.3976	peroxisome	+		+		+	7	50.4	37.153	225.66	5776300000	157	1.49257	0.0008301	0.0944513	0.211464	1.31671	0.00291127	-0.081412	0.555718	AT3G44300.1	secondary metabolism.sulfur-containing.glucosinolates.degradation.nitrilase	nitrilase 2
25.9082	26.1019	26.0517	n. def.	n. def.	n. def.	26.0504	n. def.	n. def.	n. def.	n. def.	n. def.	extracellular.plasma membrane					+	6	42.5	38.152	47.533	591400000	22	n. def.	1	0	-4.34294e-08	0	1	0.0298646	1	AT3G44310.3;AT3G44310.1;AT3G44310.2	secondary metabolism.sulfur-containing.glucosinolates.degradation.nitrilase	nitrilase 1
n. def.	26.0394	25.7278	n. def.	n. def.	n. def.	25.5104	25.4868	25.6146	n. def.	n. def.	n. def.	cytosol					+	2	19.4	38.022	53.258	449170000	16	0	1	n. def.	0	0	1	-0.346328	0.0717856	AT3G44320.1	secondary metabolism.sulfur-containing.glucosinolates.degradation.nitrilase	nitrilase 3		3.79815
26.8212	26.7538	26.8119	27.0378	26.7356	26.6788	26.8651	27.0466	26.7763	n. def.	n. def.	n. def.	plasma membrane						19	45.7	62.202	185.81	3966000000	152	-0.0217819	0.857019	n. def.	0	n. def.	1	0.10039	0.289409	AT3G44330.1	not assigned.unknown
25.9412	25.7854	n. def.	n. def.	n. def.	n. def.	25.4878	25.5527	25.6725	n. def.	n. def.	n. def.	golgi				+	+	5	8.7	114.68	16.688	979710000	35	0	1	n. def.	0	0	1	-0.292324	0.0486447	AT3G44340.2;AT3G44340.1	protein.targeting.secretory pathway.golgi	clone eighty-four
28.2702	28.3484	28.2007	27.5168	27.6537	27.6993	28.1953	27.8733	28.2795	25.3151	27.8853	27.1583	vacuole	+				+	14	39.4	56.895	115.35	3461000000	89	0.649876	0.000727896	1.32978	0.792428	-0.837023	0.336405	-0.157114	0.29636	AT3G45010.1	protein.degradation	serine carboxypeptidase-like 48
29.9242	30.0827	30.0562	29.7538	29.5005	29.3107	29.9727	29.9716	29.9417	30.0113	29.8548	30.409	cytosol	+				+	2	42.7	13.878	48.253	24523000000	192	0.499392	0.0220672	-0.129741	0.322095	0.570066	0.0525818	-0.0590668	0.303365	AT5G62300.2;AT5G62300.1;AT3G45030.1	protein.synthesis.ribosomal protein.eukaryotic.40S subunit.S20	Ribosomal protein S10p/S20e family protein
26.2023	26.2649	26.5686	27.3192	n. def.	n. def.	26.4258	n. def.	26.5093	n. def.	n. def.	n. def.	extracellular						9	40.4	28.702	31.358	2883300000	63	-0.973974	1	0	-4.34294e-08	0	1	0.122317	0.472728	AT3G45970.1;AT3G45960.1;AT3G45960.2	cell wall.modification	expansin-like A1;expansin-like A3	7.3889
26.1061	26.4067	n. def.	n. def.	n. def.	n. def.	26.2074	25.9926	26.3439	n. def.	n. def.	n. def.	nucleus						15	28	89.072	68.643	1227600000	34	0	1	n. def.	0	0	1	-0.0751111	0.693731	AT3G46220.1;AT3G46220.3;AT3G46220.2	not assigned.unknown
27.5243	27.8321	27.6849	24.9886	n. def.	n. def.	27.6461	27.9415	27.4816	27.9134	28.0495	28.142	plastid						20	36.2	89.188	198.29	5512900000	146	2.69181	1	-0.34522	1.08166	3.04633	1	0.00930595	0.95675	AT3G46740.1	protein.targeting.chloroplast	translocon at the outer envelope membrane of chloroplasts 75-III
26.9427	27.113	26.9929	26.4205	26.6918	27.2898	27.3239	27.2463	27.3942	27.7296	27.6609	28.1419	cytosol;nucleus		+	+	+		6	57.6	23.849	61.23	4323000000	135	0.215499	0.45655	-0.522713	1.54297	1.04347	0.0247305	0.30526	0.00992495	AT3G46830.1;AT4G08190.1	signalling.G-proteins	P-loop containing nucleoside triphosphate hydrolases superfamily protein;RAB GTPase homolog A2C
28.1549	28.1549	28.3998	26.8034	28.1916	27.6926	27.4467	28.0861	27.4043	n. def.	n. def.	n. def.	cytosol					+	34	58.4	95.158	323.31	11343000000	333	0.673995	0.178946	n. def.	0	n. def.	1	-0.590841	0.0658747	AT3G46970.1	major CHO metabolism.degradation.starch.starch phosphorylase	alpha-glucan phosphorylase 2
27.2151	n. def.	26.7796	n. def.	n. def.	n. def.	26.8198	26.8428	27.1632	n. def.	n. def.	n. def.	cytosol					+	2	41.8	13.693	8.5346	2427100000	54	0	1	n. def.	0	0	1	-0.0554167	0.814419	AT3G47370.3;AT3G47370.2;AT3G47370.1	protein.synthesis.ribosomal protein.eukaryotic.40S subunit.S20	Ribosomal protein S10p/S20e family protein
n. def.	n. def.	n. def.	28.2403	28.4628	28.6306	n. def.	n. def.	n. def.	28.5762	28.948	28.8871	plastid						8	48.6	27.733	48.592	1769700000	49	n. def.	1	n. def.	0	0.359217	0.0899561	0	1	AT3G47470.1	PS.lightreaction.photosystem I.LHC-I	light-harvesting chlorophyll-protein complex I subunit A4
30.2144	30.5095	30.551	29.4113	29.571	29.876	30.3134	30.5142	30.3892	29.7421	30.4655	29.9484	plastid	+				+	17	70.2	42.405	323.31	27911000000	386	0.805533	0.00954684	0.353612	0.72595	0.432559	0.164685	-0.0193621	0.880657	AT3G47520.1	TCA / org transformation.other organic acid transformatons.cyt MDH	malate dehydrogenase
25.6583	n. def.	25.6656	n. def.	n. def.	n. def.	25.8645	26.0688	25.6852	n. def.	n. def.	n. def.	cytosol						5	30.5	20.968	28.716	1153600000	67	0	1	n. def.	0	0	1	0.21087	0.23701	AT3G47810.3;AT3G47810.2;AT3G47810.1	misc.calcineurin-like phosphoesterase family protein	Calcineurin-like metallo-phosphoesterase superfamily protein
26.4329	27.1636	26.729	n. def.	n. def.	n. def.	n. def.	26.9536	26.8108	n. def.	n. def.	n. def.	plasma membrane						11	34.7	105.72	57.496	1021900000	25	n. def.	1	0	-4.34294e-08	0	1	0.107052	0.726826	AT3G47950.1	transport.p- and v-ATPases	H(+)-ATPase 4
29.7369	29.8239	29.7327	30.3331	29.5817	29.7661	29.6237	29.5929	29.5441	29.5667	29.7653	29.7404	mitochondrion				+	+	22	60.6	58.588	273.78	20352000000	423	-0.129115	0.601496	-0.103898	0.712224	-0.202821	0.435981	-0.177603	0.00921783	AT3G48000.1	fermentation.aldehyde dehydrogenase	aldehyde dehydrogenase 2B4
26.6319	26.5181	26.2623	n. def.	n. def.	n. def.	26.182	26.034	26.1782	n. def.	n. def.	n. def.	peroxisome				+	+	14	46.1	54.918	79.008	2174000000	81	n. def.	1	n. def.	0	0	1	-0.339356	0.0470677	AT3G48170.1	secondary metabolism.N misc.betaine.betaine-aldehyde dehydrogenase	aldehyde dehydrogenase 10A9
26.9163	26.8917	27.0954	n. def.	27.2151	27.4497	27.5357	26.3736	27.5708	n. def.	n. def.	n. def.	plasma membrane						13	48.3	43.447	103.49	4958600000	113	-0.36464	0.056443	n. def.	0	0	1	0.192263	0.65473	AT3G48410.1	not assigned.no ontology	alpha/beta-Hydrolases superfamily protein
25.8026	25.9952	25.3986	26.7182	27.5095	27.2038	24.4605	24.6189	22.7169	25.5049	25.5774	25.8739	cytosol	+		+	+	+	11	48.1	35.567	100.85	4177900000	158	-1.41166	0.00821245	-1.71994	1.30059	-1.49176	0.00435493	-1.80003	0.0469451	AT3G48690.1;AT3G48700.1	Biodegradation of Xenobiotics;not assigned.no ontology	alpha/beta-Hydrolases superfamily protein;carboxyesterase 13	2.74586
28.4764	28.608	28.4675	26.9407	26.2768	26.6767	28.5805	28.6989	28.7261	28.8571	28.9474	28.8619	plastid	+	+	+		+	4	39.8	50.141	162.19	8223500000	185	1.88596	0.000681725	-0.220303	1.83599	2.25742	0.00031937	0.151166	0.076585	AT3G48730.1	tetrapyrrole synthesis.GSA	glutamate-1-semialdehyde 2.1-aminomutase 2
28.0466	28.5546	28.0857	28.2982	n. def.	n. def.	28.5543	28.5163	28.6381	n. def.	n. def.	n. def.	cytosol						6	48.1	17.957	96.396	19885000000	205	-0.069219	1	n. def.	0	0	1	0.340607	0.111224	AT3G48930.1	protein.synthesis.ribosomal protein.eukaryotic.40S subunit.S11	Nucleic acid-binding. OB-fold-like protein
25.7916	25.732	26.2701	26.2862	27.3242	27.3231	n. def.	n. def.	n. def.	n. def.	n. def.	n. def.	peroxisome					+	9	20	55.544	25.476	1645600000	44	-1.04661	0.0532575	0	-4.34294e-08	n. def.	1	n. def.	1	AT3G48990.1	lipid metabolism.FA synthesis and FA elongation.acyl coa ligase	AMP-dependent synthetase and ligase family protein
30.5739	30.4563	30.2457	29.9909	29.6757	29.726	30.6492	30.687	30.678	30.4507	30.5326	30.0328	cytosol	+		+			6	42.2	23.767	167.9	38304000000	307	0.627778	0.010173	0.33271	1.00579	0.541169	0.041723	0.246101	0.0636038	AT3G49010.3;AT3G49010.2;AT3G49010.1;AT3G49010.4;AT3G49010.5;AT3G48960.1	protein.synthesis.ribosomal protein.eukaryotic.60S subunit.L13	breast basic conserved 1;Ribosomal protein L13e family protein
26.0622	26.0956	26.3622	n. def.	n. def.	n. def.	25.9261	26.482	26.4288	n. def.	n. def.	n. def.	plastid					+	4	23.4	44.731	39.546	1621400000	53	n. def.	1	n. def.	0	0	1	0.105663	0.626772	AT3G49680.2;AT3G49680.1	amino acid metabolism.synthesis.branched chain group.common.branched-chain amino acid aminotransferase	branched-chain aminotransferase 3
28.9347	28.5637	28.8495	28.3088	28.9319	29.0816	28.6924	28.7785	28.8567	28.761	28.9078	28.9761	cytosol						9	49.3	16.944	143.06	13534000000	231	0.00858116	0.975428	-0.105785	0.597353	0.10756	0.683286	-0.00680606	0.958123	AT3G49910.1	protein.synthesis.ribosomal protein.eukaryotic.60S subunit.L26	Translation protein SH3-like family protein
n. def.	n. def.	n. def.	27.9127	28.4248	28.0896	n. def.	n. def.	n. def.	27.4096	27.0044	27.0024	plastid			+		+	5	59.8	35.019	89.404	817900000	39	n. def.	1	n. def.	0	-1.00358	0.00768751	0	1	AT3G50820.1	PS.lightreaction.photosystem II.PSII polypeptide subunits	photosystem II subunit O-2
26.6994	27.0083	26.8787	27.0961	26.1732	n. def.	27.1703	n. def.	26.5123	n. def.	n. def.	n. def.	extracellular						7	25	38.237	54.2	2238000000	52	0.22744	0.575225	0	-4.34294e-08	0	1	-0.0207987	0.943674	AT3G50990.1	misc.peroxidases	Peroxidase superfamily protein
28.8273	29.0325	28.7183	n. def.	28.403	n. def.	28.9916	29.0284	29.0488	n. def.	n. def.	n. def.	cytosol					+	9	41.5	36.701	161.88	10268000000	145	0.456341	1	n. def.	0	0	1	0.163535	0.155601	AT3G51000.1	misc.misc2	alpha/beta-Hydrolases superfamily protein
26.7054	n. def.	26.14	n. def.	n. def.	n. def.	26.8355	26.3692	26.4845	n. def.	n. def.	n. def.	cytosol					+	12	37.8	41.961	72.364	3218800000	106	0	1	n. def.	0	0	1	0.140343	0.6482	AT3G51160.1;AT5G66280.1	cell wall.precursor synthesis.GMD	GDP-D-mannose 4.6-dehydratase 1;NAD(P)-binding Rossmann-fold superfamily protein
27.3711	27.8731	26.3495	n. def.	n. def.	n. def.	25.1485	25.6626	25.6334	n. def.	n. def.	n. def.	cytosol				+	+	21	72.9	40.275	323.31	28440000000	347	n. def.	1	n. def.	0	0	1	-1.71638	0.0229878	AT3G51240.1;AT3G51240.2	secondary metabolism.flavonoids.dihydroflavonols.flavanone 3-hydroxylase	flavanone 3-hydroxylase	1.81832
28.5401	28.9074	28.6326	28.0382	28.4155	28.2199	28.9162	28.9013	29.0382	28.5123	n. def.	n. def.	cytosol	+				+	4	60.8	27.337	203.5	11954000000	179	0.468836	0.0390145	0.439592	0	0.28775	1	0.258506	0.0946405	AT3G51260.1;AT3G51260.2	protein.degradation	20S proteasome alpha subunit PAD1
26.0435	25.6384	25.9327	n. def.	n. def.	n. def.	26.2002	n. def.	n. def.	n. def.	n. def.	n. def.	plasma membrane;plastid						10	16.9	98.149	101.08	1423900000	76	n. def.	1	0	-4.34294e-08	0	1	0.328667	1	AT3G51550.1;AT1G16110.1;AT1G16160.1;AT1G79670.2;AT1G16120.1;AT1G79670.1;AT1G16150.1;AT5G24010.1;AT5G61350.1;AT3G04690.1;AT5G28680.1;AT5G39000.1;AT5G38990.1	signalling.receptor kinases.Catharanthus roseus-like RLK1;signalling.receptor kinases.wall associated kinase	Malectin/receptor-like protein kinase family protein;Protein kinase superfamily protein;wall associated kinase-like 1;wall associated kinase-like 4;wall associated kinase-like 5;wall associated kinase-like 6;Wall-associated kinase family protein	1.16817
29.1855	28.9907	29.0749	29.028	26.8825	28.6797	29.1697	29.062	29.0712	28.3391	27.9425	28.5352	cytosol		+			+	21	68.1	42.295	194.98	15272000000	300	0.88695	0.25445	0.82873	2.01929	0.0755227	0.917787	0.0173028	0.806445	AT3G51800.3;AT3G51800.1;AT3G51800.2	protein.degradation	metallopeptidase M24 family protein
26.8971	26.9722	26.9259	n. def.	25.0427	n. def.	26.3934	n. def.	27.1239	n. def.	26.1817	26.183	peroxisome					+	12	41.5	47.556	80.568	2446500000	90	1.88904	1	0	-4.34294e-08	0	1	-0.173152	0.571906	AT3G51840.1	lipid metabolism.lipid degradation.beta-oxidation.acyl CoA DH	acyl-CoA oxidase 4
25.0594	24.2798	24.915	n. def.	n. def.	n. def.	n. def.	n. def.	25.1411	25.5498	n. def.	n. def.	nucleus						7	34.1	29.183	35.326	278930000	24	n. def.	1	0	-4.34294e-08	0	1	0.38972	1	AT3G51890.1;AT2G20760.1	not assigned.unknown	Clathrin light chain protein
n. def.	25.9071	n. def.	n. def.	n. def.	n. def.	25.9809	n. def.	26.3822	26.3869	25.8451	25.5722	plastid					+	5	26.5	27.748	44.274	950390000	33	0	1	0.246859	0.280585	n. def.	1	0	1	AT3G52150.2;AT3G52150.1	RNA.regulation of transcription.unclassified	RNA-binding (RRM/RBD/RNP motifs) family protein
25.9378	26.2357	25.9367	n. def.	27.1294	27.4283	26.2979	n. def.	26.2821	26.8931	26.6241	n. def.	plastid	+				+	12	31.1	42.625	61.454	2141000000	101	-1.24213	0.00529496	0	-4.34294e-08	0	1	0.253275	0.143438	AT3G52180.1;AT3G52180.2	major CHO metabolism.degradation.starch.laforin like phosphoglucan phosphatase (SEX4)	dual specificity protein phosphatase (DsPTP1) family protein
26.7627	26.2016	26.669	26.5585	27.4303	27.234	26.8399	26.9002	26.8382	25.9385	26.0558	25.8191	cytosol		+	+			14	63.7	19.586	73.996	3022500000	109	-0.529842	0.168845	0.921663	3.68511	-1.13648	0.0140623	0.315024	0.145731	AT3G52300.1;AT3G52300.2	mitochondrial electron transport / ATP synthesis.F1-ATPase	ATP synthase D chain. mitochondrial
25.7456	25.8947	25.7642	n. def.	n. def.	n. def.	26.6296	26.6995	26.5175	n. def.	n. def.	n. def.	plastid				+	+	3	11.2	35.744	28.087	918320000	22	n. def.	1	n. def.	0	0	1	0.814013	0.000326402	AT3G52380.1	RNA.RNA binding	chloroplast RNA-binding protein 33
28.4947	28.2915	28.4566	28.1326	26.1627	27.8627	28.2625	28.1681	27.9033	n. def.	26.3945	26.6002	golgi;vacuole		+				19	39.2	68.991	90.971	4738500000	125	1.02825	0.172412	1.614	2.69462	-0.888677	0.347493	-0.302928	0.0714063	AT3G52850.1;AT2G30290.1;AT2G30290.2	protein.targeting.secretory pathway.vacuole	VACUOLAR SORTING RECEPTOR 2;vacuolar sorting receptor homolog 1	1.36534
29.6379	29.6868	29.5717	29.1848	29.0784	29.2968	29.8078	29.895	29.9593	28.4474	29.5159	28.469	plasma membrane	+	+		+	+	25	80	46.487	323.31	28910000000	475	0.445476	0.00335304	1.07663	1.41133	-0.375881	0.353245	0.255274	0.00980436	AT3G52880.1;AT3G52880.2	redox.ascorbate and glutathione	monodehydroascorbate reductase 1
32.7594	32.2672	32.7663	32.1955	32.0724	32.0788	33.1641	32.9668	33.0025	33.079	33.1217	33.038	cytosol	+		+		+	18	82.1	38.539	323.31	195230000000	1058	0.482087	0.0470871	-0.0351219	0.207954	0.964024	3.26203e-05	0.446814	0.0641249	AT3G52930.1;AT4G26530.2;AT4G26530.1	glycolysis.unclear/dually targeted.aldolase;PS.calvin cycle.aldolase	Aldolase superfamily protein
30.2215	30.5089	30.3723	29.791	29.4163	29.0778	30.1158	30.1418	30.1081	30.1414	30.1424	30.3179	plastid	+		+	+	+	11	49.1	24.684	227.97	16898000000	233	0.939205	0.0133801	-0.07864	0.589973	0.772172	0.0226512	-0.245672	0.0424898	AT3G52960.1	redox.peroxiredoxin	Thioredoxin superfamily protein
29.0815	29.4555	28.9307	29.0428	29.4386	28.6997	28.8706	28.9365	29.0815	27.3215	27.693	27.5782	cytosol		+	+		+	10	65.1	57.495	323.31	17722000000	343	0.0955385	0.736117	1.43199	3.46265	-1.52945	0.00311335	-0.192991	0.314589	AT3G52990.1;AT3G52990.2	glycolysis.cytosolic branch.pyruvate kinase (PK)	Pyruvate kinase family protein
26.8197	26.6431	26.5058	27.0686	27.1056	27.3213	26.5336	26.348	26.6355	26.5179	26.7494	25.9306	cytosol.nucleus	+		+		+	21	61.3	55.383	139.55	3727600000	134	-0.508974	0.0133509	0.106386	0.154256	-0.765852	0.0403365	-0.150492	0.291125	AT3G53110.1	DNA.synthesis/chromatin structure	P-loop containing nucleoside triphosphate hydrolases superfamily protein
26.1105	26.0591	25.9687	n. def.	n. def.	n. def.	n. def.	n. def.	n. def.	n. def.	n. def.	n. def.	cytosol						17	47.6	77.859	216.24	6611600000	161	n. def.	1	0	-4.34294e-08	0	1	n. def.	1	AT3G53260.1	secondary metabolism.phenylpropanoids.lignin biosynthesis.PAL	phenylalanine ammonia-lyase 2
30.8873	30.7596	30.5991	30.2915	30.1785	30.2086	30.6139	30.7355	30.938	30.7683	30.6013	30.7935	cytosol	+		+			1	52.4	17.97	164.24	43364000000	271	0.522444	0.00437269	0.0413984	0.136302	0.494823	0.00201499	0.0137774	0.918208	AT3G53430.1	protein.synthesis.ribosomal protein.eukaryotic.60S subunit.L12	Ribosomal protein L11 family protein
25.2344	24.7736	24.895	n. def.	n. def.	n. def.	26.6367	26.5599	25.5614	26.4187	25.8658	25.9862	plastid				+	+	7	41.8	36.007	49.494	1565900000	64	n. def.	1	0.16245	0.158227	n. def.	1	1.285	0.0261244	AT3G53460.3;AT3G53460.2;AT3G53460.1;AT3G53460.4	RNA.regulation of transcription.unclassified	chloroplast RNA-binding protein 29
26.4735	26.6449	26.4068	n. def.	n. def.	n. def.	26.8305	26.6284	26.818	n. def.	25.8567	n. def.	cytosol.peroxisome						12	45.7	48.402	43.428	3380000000	109	n. def.	1	0.902251	0	0	1	0.250559	0.0601615	AT3G53520.2;AT3G53520.1;AT3G53520.4;AT3G53520.3	cell wall.precursor synthesis.UXS	UDP-glucuronic acid decarboxylase 1
25.7424	25.2898	25.9574	n. def.	n. def.	n. def.	24.9473	n. def.	n. def.	n. def.	n. def.	n. def.	plastid					+	12	41.4	38.984	44.636	913100000	47	n. def.	1	0	-4.34294e-08	0	1	-0.715936	1	AT3G53580.1	amino acid metabolism.synthesis.aspartate family.lysine.diaminopimelate epimerase	diaminopimelate epimerase family protein
27.1144	25.6908	27.0606	n. def.	n. def.	n. def.	26.5517	n. def.	26.3643	n. def.	n. def.	n. def.	cytosol						3	51.8	27.349	7.2081	2884100000	44	n. def.	1	0	-4.34294e-08	0	1	-0.163978	0.804073	AT3G53870.1	protein.synthesis.ribosomal protein.eukaryotic.40S subunit.S3	Ribosomal protein S3 family protein
25.62	25.8402	26.0769	n. def.	n. def.	n. def.	25.8944	25.9218	26.1977	n. def.	n. def.	n. def.	plastid					+	14	61.9	25.161	44.257	1337200000	77	n. def.	1	n. def.	0	0	1	0.158914	0.386524	AT3G53900.1;AT3G53900.2	nucleotide metabolism.salvage.phosphoribosyltransferases.upp	uracil phosphoribosyltransferase
28.4666	28.6787	28.4236	27.6404	28.2119	28.1761	28.8399	29.0317	28.8445	27.6399	27.5513	27.5052	cytosol		+		+	+	10	73.1	17.793	225.1	11119000000	200	0.513467	0.0629381	1.33987	4.25004	-0.444019	0.0785598	0.38239	0.0193578	AT3G53990.1;AT3G53990.2	stress.abiotic.cold	Adenine nucleotide alpha hydrolases-like superfamily protein
27.2943	26.7633	26.9954	26.6881	n. def.	25.7605	27.7827	27.444	27.8699	n. def.	n. def.	n. def.	plastid				+	+	10	34.8	45.161	100.85	3083200000	91	0.79339	0.140604	n. def.	0	0	1	0.681188	0.0276469	AT3G54050.2;AT3G54050.1	PS.calvin cycle.FBPase	high cyclic electron flow 1
27.2701	27.5802	27.1776	n. def.	26.4704	n. def.	27.4323	27.3925	27.3873	n. def.	n. def.	n. def.	mitochondrion						13	49.7	32.662	87.692	5438800000	102	0.872265	1	n. def.	0	0	1	0.0614052	0.642697	AT3G54110.1	mitochondrial electron transport / ATP synthesis.uncoupling protein	plant uncoupling mitochondrial protein 1
27.5342	27.5019	27.4331	26.5006	26.8303	27.4186	27.3939	27.5178	27.0052	27.9274	27.3629	n. def.	extracellular					+	9	24.7	45.475	25.408	2135000000	52	0.573233	0.101124	-0.339537	0.486769	0.728678	0.170189	-0.184092	0.306766	AT3G54400.1	RNA.regulation of transcription.unclassified	Eukaryotic aspartyl protease family protein
27.3411	27.0886	27.1199	n. def.	n. def.	n. def.	n. def.	27.0919	27.2864	n. def.	n. def.	n. def.	cytosol;mitochondrion					+	17	47.5	51.85	132.61	3823000000	116	n. def.	1	0	-4.34294e-08	0	1	0.00595029	0.965194	AT3G54470.1;AT1G12775.1	not assigned.unknown;nucleotide metabolism.synthesis.pyrimidine.orotate phosphoribosyltransferase	Pentatricopeptide repeat (PPR) superfamily protein;uridine 5'-monophosphate synthase / UMP synthase (PYRE-F) (UMPS)
25.7211	25.821	25.6622	n. def.	n. def.	26.5059	25.8703	26.0359	25.5822	n. def.	n. def.	n. def.	cytosol					+	13	21.9	80.48	41.188	1604300000	66	-0.771156	1	n. def.	0	0	1	0.0947113	0.536962	AT3G54540.1	transport.ABC transporters and multidrug resistance systems	general control non-repressible 4
25.2843	25.9024	25.5976	n. def.	26.3003	26.5347	25.947	25.7752	25.8893	n. def.	n. def.	n. def.	plastid	+				+	12	28.3	60.852	44.52	775140000	38	-0.822762	0.0444159	n. def.	0	0	1	0.275708	0.211322	AT3G54660.1	redox.ascorbate and glutathione.glutathione	glutathione reductase
26.8469	26.3992	26.5307	27.1414	26.972	26.62	26.3157	26.1612	26.4099	26.852	n. def.	26.8893	endoplasmic reticulum		+			+	16	32.5	64.211	71.357	2526000000	129	-0.3189	0.191362	-0.575011	2.04864	-0.0405391	0.851412	-0.296651	0.121509	AT3G54960.1;AT3G54960.2	redox.thioredoxin.PDIL	PDI-like 1-3
28.4798	28.3393	28.1947	28.8439	28.717	28.2669	28.5603	28.6799	28.1761	n. def.	n. def.	n. def.	plastid					+	12	55.7	26.595	177.71	26953000000	184	-0.271361	0.233335	n. def.	0	n. def.	1	0.134185	0.480857	AT3G55120.1	secondary metabolism.flavonoids.chalcones.chalcone isomerase	Chalcone-flavanone isomerase family protein
25.9819	25.8704	26.2105	25.498	n. def.	n. def.	26.1539	25.9327	26.4686	n. def.	n. def.	n. def.	extracellular					+	9	23.1	61.229	31.797	1022500000	38	0.522903	1	n. def.	0	0	1	0.164171	0.424844	AT3G55260.1	protein.glycosylation.alpha-1,3-mannosyl-glycoprotein-beta-1,2-N-acetylglucosaminyltransferase(GnTI)	beta-hexosaminidase 1
28.1181	28.5247	28.1841	28.4121	28.44	28.7812	28.2089	28.3899	28.272	24.8271	n. def.	n. def.	plasma membrane.endoplasmic reticulum						12	32.9	35.723	123.45	7904000000	163	-0.26879	0.195346	3.46316	0	-3.7173	1	0.0146561	0.91978	AT3G55360.1	lipid metabolism.'exotics' (steroids, squalene etc).trans-2-enoyl-CoA reductase (NADPH)	3-oxo-5-alpha-steroid 4-dehydrogenase family protein
27.8779	27.8516	27.5393	n. def.	n. def.	n. def.	27.7651	27.1	27.3046	n. def.	n. def.	n. def.	mitochondrion					+	19	35.7	115.16	274.29	5548000000	187	n. def.	1	n. def.	0	0	1	-0.366364	0.178408	AT3G55410.1	TCA / org transformation.TCA.2-oxoglutarate dehydrogenase	2-oxoglutarate dehydrogenase. E1 component		1.40606
31.2662	31.1389	31.2225	30.7572	30.8909	30.9268	31.504	31.3131	31.3694	31.924	31.8134	31.7192	cytosol	+	+	+		+	17	74.4	27.169	323.31	67611000000	558	0.350883	0.0053055	-0.4234	2.17675	0.960599	0.000256583	0.186316	0.051552	AT3G55440.1	glycolysis.cytosolic branch.triosephosphate isomerase (TPI)	triosephosphate isomerase
25.4657	n. def.	25.3381	25.0322	25.5663	n. def.	25.7931	25.7575	25.3578	n. def.	25.1655	25.7828	cytosol						7	24.8	78.87	42.613	1085300000	59	0	1	0.161964	0.209012	0	1	0.234209	0.297671	AT3G55610.1;AT3G55610.2	amino acid metabolism.synthesis.glutamate family.proline.delta 1-pyrroline-5-carboxylate synthetase	delta 1-pyrroline-5-carboxylate synthase 2
28.8697	28.5765	28.5968	28.5541	28.8601	28.7537	28.6701	28.7307	28.5961	28.9169	28.8058	29.0382	plastid		+			+	19	50.4	42.414	139.48	7289800000	180	-0.0416196	0.765438	-0.254706	1.51724	0.197685	0.152375	-0.0154012	0.887546	AT3G55800.1	PS.calvin cycle.seduheptulose bisphosphatase	sedoheptulose-bisphosphatase
24.5114	24.8799	24.6506	25.4244	n. def.	25.2959	23.7542	n. def.	24.6091	n. def.	n. def.	26.1622	extracellular.plasma membrane	+				+	5	27.8	29.576	44.445	336260000	25	-0.679474	0.0189644	0	-4.34294e-08	0	1	-0.499011	0.246489	AT3G56130.1;AT3G56130.4;AT3G56130.2;AT3G56130.3	lipid metabolism.FA synthesis and FA elongation.Acetyl CoA Carboxylation	biotin/lipoyl attachment domain-containing protein
28.6604	28.9306	28.4678	28.1909	28.357	28.7768	28.7734	28.3382	28.8929	26.7329	26.0439	27.325	cytosol;nucleus		+	+			32	46.9	102.95	229.64	11725000000	257	0.24468	0.328434	1.96756	2.0749	-1.741	0.013106	-0.0181211	0.937017	AT3G56150.2;AT3G56150.1;AT3G22860.1;AT5G07740.1	cell.organisation;protein.synthesis.initiation	actin binding;eukaryotic translation initiation factor 3 subunit C2;eukaryotic translation initiation factor 3C
26.3392	26.722	26.4756	n. def.	n. def.	n. def.	25.6802	n. def.	26.4065	27.126	n. def.	n. def.	cytosol;endoplasmic reticulum						13	50.5	32.755	77.229	3230700000	98	n. def.	1	0	-4.34294e-08	0	1	-0.468912	0.223928	AT3G56190.1;AT3G56190.2;AT3G56450.1	protein.targeting.secretory pathway.unspecified	alpha-soluble NSF attachment protein 1;alpha-soluble NSF attachment protein 2
25.7281	26.0842	25.9862	25.5358	25.458	n. def.	26.0831	26.2207	n. def.	26.1957	26.5749	26.7339	cytosol			+		+	7	57	12.971	52.278	1361400000	51	0.435943	0.0528669	-0.349598	0.702699	1.0046	0.0169476	0.219056	0.231481	AT3G56240.1	metal handling.binding, chelation and storage	copper chaperone
27.1067	26.12	26.6925	n. def.	24.963	n. def.	26.8879	26.5689	26.6999	n. def.	n. def.	n. def.	extracellular					+	7	21.3	48.362	66.155	2146800000	39	1.67674	1	n. def.	0	0	1	0.0791804	0.805288	AT3G56310.1;AT3G56310.2	minor CHO metabolism.galactose.alpha-galactosidases	Melibiase family protein	1.99164
27.4019	n. def.	27.1747	n. def.	n. def.	n. def.	27.0452	27.0714	26.7965	n. def.	n. def.	n. def.	peroxisome					+	15	55.2	37.265	134.94	3977800000	140	0	1	n. def.	0	0	1	-0.317258	0.110353	AT3G56460.1	misc.misc2	GroES-like zinc-binding alcohol dehydrogenase family protein
26.8813	27.1857	26.6572	n. def.	n. def.	26.9277	27.4799	27.5284	27.1341	27.3406	n. def.	26.9039	cytosol						5	44.2	16	61.947	3367800000	98	-0.0196768	1	0.258521	0.468514	0	1	0.472736	0.0745194	AT3G56490.1	protein.postranslational modification	HIS triad family protein 3
27.6495	27.6091	27.042	n. def.	27.0501	n. def.	27.7419	27.9149	27.1914	27.2758	27.368	27.0881	plastid						17	47.7	47.63	84.554	3057000000	94	0.383429	1	0.372115	0.731117	0.193876	1	0.182563	0.56742	AT3G56940.1;AT3G56940.2	tetrapyrrole synthesis.magnesium-protoporphyrin IX monomethyl ester (oxidative) cyclase	dicarboxylate diiron protein. putative (Crd1)
28.6653	28.5807	28.3423	27.3083	26.8225	25.394	28.9572	28.5085	28.6848	n. def.	n. def.	n. def.	cytosol	+					26	70.7	51.749	232.05	10819000000	275	2.02113	0.0256033	n. def.	0	n. def.	1	0.187426	0.312815	AT3G57290.1	protein.synthesis.initiation	eukaryotic translation initiation factor 3E
26.3713	26.9799	26.3762	n. def.	n. def.	n. def.	26.8065	27.1208	26.7636	n. def.	n. def.	n. def.	plastid					+	9	33.4	36.595	42.179	2058700000	45	n. def.	1	n. def.	0	0	1	0.321136	0.237341	AT3G57560.1	nucleotide metabolism.phosphotransfer and pyrophosphatases.misc	N-acetyl-l-glutamate kinase
27.8577	27.9549	27.4289	n. def.	n. def.	n. def.	28.2486	28.3092	28.1767	n. def.	n. def.	n. def.	plastid				+	+	15	42.7	52.964	177.13	7146200000	151	n. def.	1	n. def.	0	0	1	0.497695	0.0400682	AT3G57610.1	nucleotide metabolism.synthesis.purine.adenylosuccinate synthase	adenylosuccinate synthase
26.8025	27.4686	26.6323	n. def.	n. def.	n. def.	27.3399	27.4744	27.2987	n. def.	n. def.	n. def.	nucleus					+	12	30.5	62.778	50.711	3116400000	67	n. def.	1	n. def.	0	0	1	0.403199	0.196783	AT3G57890.1;AT3G57890.2	cell.organisation	Tubulin binding cofactor C domain-containing protein
27.0663	27.3148	27.113	n. def.	n. def.	n. def.	26.8367	26.797	27.0783	n. def.	n. def.	n. def.	cytosol					+	2	54.6	35.767	118.98	4063100000	87	n. def.	1	n. def.	0	0	1	-0.260733	0.0885705	AT3G58500.1	protein.postranslational modification	protein phosphatase 2A-4
29.7313	30.0304	29.9261	29.2726	28.3272	29.0103	29.725	29.7067	29.8505	28.4148	27.2142	29.278	plastid	+				+	21	49.7	63.812	323.31	22633000000	350	1.02586	0.0254364	1.45837	1.14282	-0.56771	0.439125	-0.135201	0.242243	AT3G58610.3;AT3G58610.2;AT3G58610.1	amino acid metabolism.synthesis.branched chain group.common.ketol-acid reductoisomerase	ketol-acid reductoisomerase
25.3572	26.0588	25.5273	26.0774	25.9492	26.5448	25.911	n. def.	n. def.	n. def.	n. def.	n. def.	vacuole.golgi						10	40.2	29.058	40.86	1807900000	71	-0.542732	0.122861	0	-4.34294e-08	n. def.	1	0.263311	1	AT3G58730.1	transport.p- and v-ATPases.H+-transporting two-sector ATPase.subunit D	vacuolar ATP synthase subunit D (VATD) / V-ATPase D subunit / vacuolar proton pump D subunit (VATPD)
27.8324	28.0248	28.0632	27.9156	27.8075	27.6135	27.8292	27.8253	28.5359	n. def.	n. def.	n. def.	peroxisome						13	32.9	52.895	111.3	3019000000	77	0.194608	0.161869	n. def.	0	n. def.	1	0.0899703	0.733881	AT3G58740.1	gluconeogenesis / glyoxylate cycle.citrate synthase	citrate synthase 1
28.1205	28.1486	28.0092	27.3699	28.4268	28.1082	28.1231	28.3845	28.299	n. def.	n. def.	n. def.	peroxisome					+	12	48.8	56.602	142.14	7029000000	162	0.124454	0.713709	n. def.	0	n. def.	1	0.176153	0.115674	AT3G58750.1	gluconeogenesis / glyoxylate cycle.citrate synthase	citrate synthase 2	1.58426
29.2839	29.3088	29.4359	28.3022	28.9302	28.904	28.987	29.1069	28.9685	27.8203	27.2083	n. def.	cytosol.extracellular	+	+	+	+	+	12	63.1	49.538	242.28	14949000000	295	0.630733	0.0400518	1.50655	2.11483	-1.19789	0.0416088	-0.322072	0.00733035	AT3G59920.1	signalling.G-proteins	RAB GDP dissociation inhibitor 2
29.6044	29.525	29.4744	28.4762	27.5815	28.5684	29.4468	29.5315	29.3964	27.7248	n. def.	n. def.	cytosol	+				+	27	70.4	66.288	323.31	25665000000	458	1.32589	0.0138892	1.73343	0	-0.483875	1	-0.0763429	0.234735	AT3G59970.3;AT3G59970.2;AT3G59970.1	C1-metabolism.methylenetetrahydrofolate reductase	methylenetetrahydrofolate reductase 1
25.1864	25.0584	25.2434	n. def.	n. def.	n. def.	25.1415	n. def.	25.0699	n. def.	n. def.	n. def.	cytosol						17	44.4	69.803	76.134	904020000	63	n. def.	1	0	-4.34294e-08	0	1	-0.0570196	0.504987	AT3G60190.1	misc.dynamin	DYNAMIN-like 1E
25.2022	25.329	25.272	25.1826	25.0883	25.6468	25.4452	24.5702	25.3608	n. def.	n. def.	n. def.	nucleus						11	7.8	187.55	100.68	734160000	97	-0.0381908	0.839255	n. def.	0	n. def.	1	-0.142308	0.639301	AT3G60240.2;AT3G60240.3;AT3G60240.4		eukaryotic translation initiation factor 4G
26.9423	26.8176	n. def.	27.082	27.3131	27.5097	26.8738	27.0155	26.8019	26.992	27.2466	27.2016	cytosol						3	34.8	10.241	40.759	4532200000	89	-0.421616	0.0848956	-0.249666	1.16869	-0.154837	0.349804	0.0171127	0.866297	AT3G60245.1;AT3G10950.1	protein.synthesis.ribosomal protein.eukaryotic.60S subunit.L37A	Zinc-binding ribosomal protein family protein
25.9844	25.8222	25.8252	n. def.	n. def.	n. def.	26.1298	25.9566	n. def.	n. def.	n. def.	n. def.	plasma membrane.endoplasmic reticulum						8	41.5	23.935	55.106	1347100000	49	n. def.	1	0	-4.34294e-08	0	1	0.165951	0.177563	AT3G60600.2;AT3G60600.1;AT3G60600.3	DNA.unspecified	vesicle associated protein
n. def.	n. def.	24.9819	26.5206	26.7695	26.7863	n. def.	n. def.	n. def.	n. def.	n. def.	n. def.	extracellular						3	6.4	57.877	12.049	117000000	8	-1.71019	1	0	-4.34294e-08	n. def.	1	0	1	AT3G60730.1	cell wall.pectin*esterases.misc	Plant invertase/pectin methylesterase inhibitor superfamily
32.2842	32.3024	32.2628	31.7374	31.54	31.3823	32.4616	32.4303	32.3131	31.9933	32.3412	32.2241	plastid	+		+		+	27	71.5	79.838	323.31	98172000000	849	0.729886	0.00212157	0.215433	0.89907	0.633006	0.0119851	0.118553	0.063843	AT3G60750.2;AT3G60750.1	PS.calvin cycle.transketolase	Transketolase
28.3443	28.4003	28.2267	27.7598	27.8667	28.1269	28.1068	28.3142	28.0628	27.5915	27.9273	28.1464	cytosol	+				+	11	61.9	24.644	111.3	8224000000	150	0.405968	0.02799	0.272863	0.69432	-0.0293744	0.887399	-0.16248	0.155097	AT3G60820.3;AT3G60820.1;AT3G60820.2	protein.degradation.ubiquitin.proteasom	N-terminal nucleophile aminohydrolases (Ntn hydrolases) superfamily protein
28.5081	28.8799	28.7335	29.4	29.5067	28.8225	29.0571	29.1339	29.205	n. def.	n. def.	n. def.	plasma membrane				+	+	11	34.8	43.607	323.31	33963000000	174	-0.535911	0.0878875	n. def.	0	n. def.	1	0.42483	0.0216925	AT3G60900.1	cell wall.cell wall proteins.AGPs.AGP	FASCICLIN-like arabinogalactan-protein 10
26.2852	26.3435	26.7936	n. def.	n. def.	n. def.	26.8381	27.1966	27.1661	n. def.	n. def.	27.1099	endoplasmic reticulum;mitochondrion				+		10	25.3	55.094	62.846	3140400000	77	n. def.	1	-0.0429446	0	0	1	0.592813	0.0398334	AT3G61050.2;AT3G61050.1;AT3G61030.1;AT3G60950.1	not assigned.no ontology.C2 domain-containing protein;signalling.calcium	C2 calcium/lipid-binding endonuclease/exonuclease/phosphatase;Calcium-dependent lipid-binding (CaLB domain) family protein
26.7905	26.175	27.3174	27.0052	n. def.	n. def.	26.8435	n. def.	26.9779	n. def.	n. def.	n. def.	peroxisome						6	32.5	25.512	42.772	3268300000	59	-0.24418	1	0	-4.34294e-08	0	1	0.14972	0.750215	AT3G61070.3;AT3G61070.2;AT3G61070.1	cell.organisation	peroxin 11E
25.5605	25.7107	25.6583	25.2446	n. def.	n. def.	n. def.	n. def.	n. def.	n. def.	n. def.	n. def.	cytosol.nucleus						8	24.5	50.578	27.739	1387000000	58	0.398516	1	0	-4.34294e-08	0	1	n. def.	1	AT3G61140.1	signalling.light.COP9 signalosome	26S proteasome. regulatory subunit Rpn7;Proteasome component (PCI) domain
28.0371	28.4814	27.9004	28.8452	28.7665	28.7962	28.3151	28.061	27.506	28.0741	27.6845	27.7903	cytosol	+		+		+	12	36.7	39.927	79.083	8379100000	190	-0.663019	0.0199751	0.111062	0.156505	-0.953005	0.00129953	-0.178925	0.578592	AT3G61440.1;AT3G61440.3;AT3G61440.2	amino acid metabolism.synthesis.serine-glycine-cysteine group.cysteine.OASTL	cysteine synthase C1
28.5122	28.8191	28.8763	n. def.	n. def.	n. def.	28.6043	28.699	28.706	n. def.	n. def.	n. def.	mitochondrion					+	7	43.2	28.079	33.9	7144300000	78	n. def.	1	n. def.	0	0	1	-0.0660699	0.604531	AT3G62030.3;AT3G62030.1;AT3G62030.2	cell.cycle.peptidylprolyl isomerase	rotamase CYP 4
27.9277	28.2117	27.8428	26.9956	n. def.	26.6291	27.9328	28.1535	27.4492	n. def.	n. def.	n. def.	cytosol	+				+	22	50.4	60.755	209.39	6098600000	200	1.18172	0.00947506	n. def.	0	0	1	-0.148933	0.562266	AT3G62120.2;AT3G62120.1	protein.aa activation.bifunctional aminoacyl-tRNA synthetase	Class II aaRS and biotin synthetases superfamily protein
26.9964	27.2477	26.9849	27.6501	27.4228	27.8034	27.1169	27.1406	27.0766	26.6503	26.4524	n. def.	plasma membrane	+	+	+			27	30.1	132.94	108.43	3638100000	152	-0.549096	0.017183	0.56004	2.26057	-1.07406	0.0068268	0.0350768	0.709838	AT3G62360.1	not assigned.unknown	Carbohydrate-binding-like fold
27.3168	27.4269	27.4109	n. def.	n. def.	n. def.	27.6554	27.8714	27.6521	n. def.	n. def.	n. def.	mitochondrion				+	+	10	49.8	24.503	135.88	3298800000	113	n. def.	1	n. def.	0	0	1	0.341422	0.0131192	AT3G62530.1	not assigned.no ontology.armadillo/beta-catenin repeat family protein	ARM repeat superfamily protein
28.0507	28.3907	28.1822	28.3886	n. def.	n. def.	28.6414	28.7349	28.6005	27.0736	27.992	n. def.	golgi		+		+		7	56.4	49.971	234.76	11513000000	215	-0.180717	1	1.1261	1.32454	0	1	0.451045	0.013384	AT3G62830.2;AT3G62830.1	cell wall.precursor synthesis.UXS	NAD(P)-binding Rossmann-fold superfamily protein
30.5165	30.3151	30.451	29.8998	30.0133	30.0003	30.437	30.5765	30.3799	30.8293	31.0737	30.9705	cytosol	+	+	+			3	52	29.034	293.2	40081000000	423	0.456376	0.00275814	-0.493348	2.23713	0.986652	0.000241189	0.0369282	0.680282	AT3G62870.1	protein.synthesis.ribosomal protein.eukaryotic.60S subunit.L7A	Ribosomal protein L7Ae/L30e/S12e/Gadd45 family protein
24.4214	n. def.	n. def.	n. def.	n. def.	n. def.	24.0841	24.498	24.0505	n. def.	n. def.	n. def.	nucleus						4	21.2	35.672	42.548	515500000	34	0	1	n. def.	0	0	1	-0.210564	1	AT3G62940.1;AT3G62940.3;AT3G62940.2	protein.degradation.cysteine protease	Cysteine proteinases superfamily protein
25.3174	25.4331	25.6152	n. def.	n. def.	n. def.	n. def.	n. def.	n. def.	n. def.	n. def.	n. def.	plastid					+	3	19.6	30.422	38.644	272800000	12	n. def.	1	0	-4.34294e-08	0	1	n. def.	1	AT3G63190.1	cell.division	ribosome recycling factor. chloroplast precursor
27.8463	27.8601	27.7914	n. def.	n. def.	n. def.	27.2295	26.7078	27.64	n. def.	n. def.	n. def.	plastid						8	33.7	37.926	115.65	3309100000	89	n. def.	1	n. def.	0	0	1	-0.640174	0.0771348	AT3G63410.1	secondary metabolism.isoprenoids.tocopherol biosynthesis.MPBQ/MSBQ methyltransferase	S-adenosyl-L-methionine-dependent methyltransferases superfamily protein
27.5116	27.9375	27.5451	n. def.	n. def.	n. def.	26.798	27.564	27.1943	n. def.	n. def.	n. def.	nucleus					+	21	29	119.87	112.43	5736500000	175	n. def.	1	n. def.	0	0	1	-0.479303	0.13907	AT3G63460.1;AT3G63460.3;AT3G63460.2	not assigned.no ontology	transducin family protein / WD-40 repeat family protein
26.7343	27.4259	26.8411	n. def.	n. def.	n. def.	27.0848	27.5871	27.3278	n. def.	n. def.	n. def.	plastid					+	9	33.5	37.632	45.454	2568800000	57	n. def.	1	n. def.	0	0	1	0.332792	0.268664	AT3G63490.1;AT3G63490.2	protein.synthesis.ribosomal protein.prokaryotic.chloroplast.50S subunit.L1	Ribosomal protein L1p/L10e family
26.8332	26.1913	26.1086	n. def.	n. def.	n. def.	25.9224	25.6782	26.3297	n. def.	n. def.	n. def.	cytosol						17	40.3	60.907	50.338	1602700000	73	n. def.	1	n. def.	0	0	1	-0.400939	0.249115	AT3G63520.1	secondary metabolism.isoprenoids.carotenoids.carotenoid cleavage dioxygenase	carotenoid cleavage dioxygenase 1
24.6765	24.8815	24.772	n. def.	n. def.	n. def.	n. def.	n. def.	n. def.	n. def.	n. def.	n. def.	extracellular						9	18.6	66.002	28.361	559070000	30	n. def.	1	0	-4.34294e-08	0	1	n. def.	1	AT3G66658.2;AT3G66658.1	secondary metabolism.N misc.betaine.betaine-aldehyde dehydrogenase	aldehyde dehydrogenase 22A1
30.1407	30.3317	30.0222	29.5731	29.2802	29.2498	30.2467	30.3871	30.4469	28.8142	29.6105	29.2476	cytosol	+	+				1	51	17.085	81.383	30051000000	241	0.797176	0.0043356	1.13611	2.05677	-0.143562	0.599603	0.195375	0.144495	AT4G00100.1	protein.synthesis.ribosomal protein.eukaryotic.40S subunit.S13	ribosomal protein S13A
27.0853	25.8947	26.747	n. def.	n. def.	n. def.	26.8856	26.4243	27.1384	n. def.	n. def.	n. def.	mitochondrion					+	27	58.8	66.64	151.68	5553600000	228	n. def.	1	n. def.	0	0	1	0.240447	0.590199	AT4G00570.1	TCA / org transformation.other organic acid transformatons.malic	NAD-dependent malic enzyme 2	1.26002
26.1253	25.9631	25.8489	n. def.	n. def.	n. def.	26.0533	26.1608	n. def.	n. def.	n. def.	n. def.	nucleus						7	35.6	57.686	38.69	1617900000	49	n. def.	1	0	-4.34294e-08	0	1	0.127961	0.332555	AT4G00660.2;AT4G00660.1	DNA.synthesis/chromatin structure	RNAhelicase-like 8
27.3556	27.5035	27.6732	n. def.	27	27.1337	27.6195	27.5686	27.5584	n. def.	n. def.	n. def.	plastid	+					7	15	49.387	86.494	2298500000	49	0.443926	0.0408194	n. def.	0	0	1	0.0713482	0.488809	AT4G01050.1	not assigned.no ontology.hydroxyproline rich proteins	thylakoid rhodanese-like
25.9875	26.244	26.5203	n. def.	n. def.	n. def.	26.7197	26.6996	26.1867	n. def.	n. def.	n. def.	plastid						9	41.6	28.343	29.814	1376800000	45	n. def.	1	n. def.	0	0	1	0.28472	0.288073	AT4G01310.1	protein.synthesis.ribosomal protein.prokaryotic.chloroplast.50S subunit.L5	Ribosomal L5P family protein
29.5917	29.7437	29.6128	29.3841	29.46	29.5508	29.3996	29.5653	29.1998	29.701	29.3896	29.5082	plastid						9	44.9	21.275	149.84	10149000000	115	0.184455	0.0526677	-0.144718	0.446854	0.0679798	0.544311	-0.261194	0.0871799	AT4G01900.1	signalling.in sugar and nutrient physiology	GLNB1 homolog		1.09554
25.3182	24.3205	25.3117	n. def.	n. def.	n. def.	n. def.	25.126	25.266	n. def.	n. def.	n. def.	peroxisome						7	29.9	36.656	26.843	813260000	48	n. def.	1	0	-4.34294e-08	0	1	0.212508	0.655887	AT4G02340.1	misc.misc2	alpha/beta-Hydrolases superfamily protein
28.7363	27.9265	28.5039	28.3626	28.7735	28.359	29.0943	28.4382	28.7912	n. def.	n. def.	n. def.	cytosol					+	8	37.5	25.341	111.79	12021000000	159	-0.109471	0.713111	n. def.	0	n. def.	1	0.385657	0.276616	AT4G02450.2;AT4G02450.1	not assigned.no ontology.glycine rich proteins	HSP20-like chaperones superfamily protein
25.9329	25.8899	25.7144	n. def.	n. def.	n. def.	n. def.	n. def.	n. def.	n. def.	n. def.	n. def.	cytosol					+	2	30.2	24.128	18.425	235650000	6	n. def.	1	0	-4.34294e-08	0	1	n. def.	1	AT4G02520.1	misc.glutathione S transferases	glutathione S-transferase PHI 2
28.6683	28.5665	28.3505	26.1242	25.5491	25.9063	28.4705	28.5592	28.2114	n. def.	n. def.	n. def.	mitochondrion	+					17	46.7	49.409	201.16	11453000000	228	2.66856	0.000155524	n. def.	0	n. def.	1	-0.114707	0.45933	AT4G02930.1	protein.synthesis.elongation	GTP binding Elongation factor Tu family protein
29.3763	29.7736	29.497	28.7045	29.1173	29.064	28.2337	28.4058	27.9956	27.0409	26.2236	27.4049	cytosol	+	+	+	+		12	54.3	39.465	228.58	5613700000	81	0.587038	0.0284559	1.32189	1.63619	-2.07212	0.0051161	-1.33727	0.0013269	AT4G03050.2;AT4G03050.1	secondary metabolism.sulfur-containing.glucosinolates.synthesis.aliphatic.glucosinolate 2-oxoglutarate-dependent dioxygenase (AOP)	2-oxoglutarate (2OG) and Fe(II)-dependent oxygenase superfamily protein
27.6645	28.2046	27.9857	28.2215	28.3439	28.5792	27.8865	28.2695	28.1067	28.3598	28.4249	28.8274	plastid					+	6	38.1	22.533	123.26	5287700000	86	-0.429913	0.0849757	-0.449816	1.15239	0.155826	0.435463	0.135923	0.518333	AT4G03280.2;AT4G03280.1	PS.lightreaction.cytochrome b6/f	photosynthetic electron transfer C
26.5206	26.6158	26.6227	26.3132	26.2303	26.6642	26.4465	26.5543	26.7379	n. def.	n. def.	n. def.	cytosol					+	7	45.7	20.312	77.174	2264200000	81	0.183787	0.250906	n. def.	0	n. def.	1	-0.00684357	0.943802	AT4G03520.1;AT4G03520.2	redox.thioredoxin	Thioredoxin superfamily protein
30.5312	30.6475	30.5359	30.1199	29.8239	29.7576	30.442	30.331	30.4595	29.0696	29.0827	29.1058	vacuole	+	+	+	+		20	54.7	55.571	301.23	15418000000	199	0.671101	0.00467534	1.32484	5.23564	-0.814451	0.00189262	-0.160716	0.0440059	AT4G04460.1;AT4G04460.2	protein.degradation.aspartate protease	Saposin-like aspartyl protease family protein
27.9842	28.3085	28.0549	27.9225	27.4447	27.2685	27.9192	28.1718	27.9527	29.0211	28.9642	28.4641	plastid		+	+		+	11	33.5	40.911	95.58	6228800000	129	0.570595	0.0595429	-0.801932	1.84103	1.27124	0.0085067	-0.101287	0.46776	AT4G04640.1	PS.lightreaction.ATP synthase.gamma chain	ATPase. F1 complex. gamma subunit protein
27.3109	27.4693	27.4765	27.4435	26.6802	27.4176	27.4104	27.5767	26.9935	n. def.	n. def.	n. def.	cytosol						30	53.9	81.486	218.98	5147300000	199	0.238458	0.404344	n. def.	0	n. def.	1	-0.0920582	0.639007	AT4G04910.1	protein.degradation.AAA type	AAA-type ATPase family protein
25.9949	26.2889	25.9993	n. def.	n. def.	26.7877	26.4308	25.9574	26.1361	26.0989	26.1944	26.5665	cytosol					+	19	60.7	53.115	157.18	2307700000	123	-0.693314	1	-0.111812	0.219504	-0.501093	1	0.0804094	0.65874	AT4G04950.1;AT4G32580.1	redox.thioredoxin	thioredoxin family protein;Thioredoxin superfamily protein
24.2585	24.4531	24.3097	n. def.	n. def.	n. def.	n. def.	n. def.	23.6346	n. def.	n. def.	n. def.	plasma membrane						3	11.7	46.207	44.528	287590000	21	n. def.	1	0	-4.34294e-08	0	1	-0.705885	1	AT4G05120.1;AT4G05110.1	transport.unspecified cations	equilibrative nucleoside transporter 6;Major facilitator superfamily protein
26.7525	27.1306	27.1571	26.933	27.597	27.5036	27.1054	26.5587	26.9513	n. def.	26.8108	n. def.	peroxisome					+	11	24.8	59.849	180.41	1826500000	83	-0.331174	0.248226	0.0609894	0	-0.533784	1	-0.141621	0.534668	AT4G05160.1	secondary metabolism.phenylpropanoids.lignin biosynthesis.4CL	AMP-dependent synthetase and ligase family protein
26.6036	26.9062	26.4995	28.5141	28.29	28.4968	27.4293	27.4093	27.5964	30.3589	30.4885	29.5696	plastid	+	+	+	+	+	9	43.9	24.643	67.196	3676700000	127	-1.76387	0.000239	-2.66062	3.08748	1.70534	0.00450448	0.808584	0.00397446	AT4G05180.1	PS.lightreaction.photosystem II.PSII polypeptide subunits	photosystem II subunit Q-2
25.6927	24.8159	25.6897	n. def.	n. def.	n. def.	n. def.	n. def.	n. def.	n. def.	n. def.	n. def.	plastid					+	3	23.3	42.396	22.563	880650000	31	n. def.	1	0	-4.34294e-08	0	1	n. def.	1	AT4G05390.1;AT4G05390.2	OPP.electron transfer	root FNR 1
26.5589	26.8736	27.0021	n. def.	n. def.	27.439	27.2129	n. def.	26.5043	n. def.	26.6565	n. def.	peroxisome					+	8	48	26.765	37.126	2776300000	50	-0.627436	1	0	-4.34294e-08	0	1	0.0470483	0.890418	AT4G05530.1	misc.short chain dehydrogenase/reductase (SDR)	indole-3-butyric acid response 1
27.2171	27.2255	26.9936	n. def.	n. def.	28.2449	27.4585	27.3006	27.2738	n. def.	n. def.	n. def.	plastid					+	10	46.6	40.279	86.493	3247000000	102	-1.0995	1	n. def.	0	0	1	0.198946	0.105176	AT4G08390.3;AT4G08390.2;AT4G08390.1;AT4G08390.4	redox.ascorbate and glutathione.ascorbate	stromal ascorbate peroxidase
31.1679	31.1357	31.0064	30.6928	30.6658	30.4996	31.2483	31.1937	31.1637	30.6208	29.9772	30.6218	cytosol	+	+			+	12	82	29.931	323.31	61673000000	544	0.483974	0.00343	0.795284	1.67346	-0.212792	0.394075	0.0985177	0.148932	AT4G09000.1;AT4G09000.2	signalling.14-3-3 proteins	general regulatory factor 1
26.3284	26.4258	26.5183	n. def.	n. def.	n. def.	26.3478	26.7406	26.6017	n. def.	n. def.	n. def.	plastid					+	9	33	37.934	23.093	996330000	18	n. def.	1	n. def.	0	0	1	0.139185	0.335972	AT4G09010.1	redox.ascorbate and glutathione.ascorbate	ascorbate peroxidase 4
n. def.	n. def.	25.7563	27.0099	27.0315	27.0855	25.6528	25.6036	25.6933	25.4208	26.1939	24.238	plastid			+		+	14	22.1	86.321	73.74	1829800000	107	-1.28597	1	0.365652	0.255178	-1.75804	0.036622	-0.106418	1	AT4G09020.1	major CHO metabolism.degradation.starch.ISA3	isoamylase 3
29.3942	28.8065	29.5879	27.1487	27.4482	27.1763	28.8867	29.3443	29.0009	30.7248	29.1343	30.7043	cytosol.plasma membrane	+		+		+	7	33.7	18.814	130.78	19248000000	157	2.00511	0.00138508	-1.11051	0.95476	2.93009	0.00542419	-0.185529	0.532955	AT4G09320.1	nucleotide metabolism.phosphotransfer and pyrophosphatases.nucleoside diphosphate kinase	Nucleoside diphosphate kinase family protein
27.8128	27.3826	27.3686	27.1399	27.3732	27.5975	26.9634	27.6648	27.1198	27.3543	27.4765	27.514	plastid					+	8	38.9	25.668	61.153	3161300000	83	0.15115	0.485202	-0.198921	0.383979	0.0780773	0.6084	-0.271994	0.350836	AT4G09650.1	PS.lightreaction.ATP synthase.delta chain	ATP synthase delta-subunit gene
26.5541	26.4007	26.6014	27.145	27.1304	27.0484	26.8516	26.8009	26.7701	n. def.	25.7069	25.7866	cytosol	+	+	+	+	+	12	45.9	39.562	80.599	2054700000	73	-0.589167	0.000955635	1.0608	3.84469	-1.36116	0.000101569	0.288803	0.0113464	AT4G09670.1	not assigned.no ontology	Oxidoreductase family protein
n. def.	n. def.	25.8487	26.4133	26.5201	26.5436	n. def.	n. def.	n. def.	n. def.	n. def.	n. def.	mitochondrion						3	49.1	12.239	14.462	1533800000	42	-0.643619	1	0	-4.34294e-08	n. def.	1	0	1	AT4G10040.1	mitochondrial electron transport / ATP synthesis.cytochrome c	cytochrome c-2
27.2911	26.6259	27.4574	27.8565	26.6242	26.8628	27.3904	26.8854	27.2298	n. def.	n. def.	n. def.	cytosol					+	33	39.5	135.48	141.46	4788800000	214	0.0103124	0.982999	n. def.	0	n. def.	1	0.0437253	0.88915	AT4G10320.1;AT3G23145.1	not assigned.unknown;protein.aa activation.isoleucine-tRNA ligase	aminoacyl-tRNA ligases;ATP binding;isoleucine-tRNA ligases;nucleotide binding;tRNA synthetase class I (I. L. M and V) family protein;zinc ion binding
24.8079	n. def.	n. def.	30.7409	30.4436	30.4256	26.6465	26.0779	27.2955	31.4367	31.0123	31.4234	plastid		+	+			15	57.5	30.156	193.95	12942000000	184	-5.72876	1	-4.61747	3.58715	0.754088	0.0120229	1.86538	1	AT4G10340.1	PS.lightreaction.photosystem II.LHC-II	light harvesting complex of photosystem II 5
26.0124	26.2788	26.6915	n. def.	n. def.	n. def.	27.5183	27.8099	28.2379	n. def.	n. def.	27.6479	nucleus				+	+	11	70.8	23.171	250.27	5329900000	142	n. def.	1	0.207454	0	0	1	1.52773	0.00603553	AT4G10480.1;AT4G10480.2	protein.synthesis.elongation	Nascent polypeptide-associated complex (NAC). alpha subunit family protein
25.8159	25.9695	25.9815	26.4059	26.7828	26.7131	n. def.	25.7405	25.6347	25.7268	n. def.	n. def.	plastid	+					15	27.3	66.28	111.91	1621300000	99	-0.711621	0.00504651	0	-4.34294e-08	-0.90708	1	-0.234708	0.0595658	AT4G10840.1;AT4G10840.2	cell.organisation	Tetratricopeptide repeat (TPR)-like superfamily protein
27.2953	26.7645	27.2343	n. def.	27.8628	n. def.	27.5173	27.6409	27.6509	n. def.	n. def.	n. def.	mitochondrion;nucleus				+	+	6	35.3	25.734	63.91	4776400000	83	-0.764816	1	n. def.	0	0	1	0.504988	0.0433759	AT4G11010.1;AT4G23900.1;AT4G23895.3	nucleotide metabolism.phosphotransfer and pyrophosphatases.nucleoside diphosphate kinase	nucleoside diphosphate kinase 3;Nucleoside diphosphate kinase family protein;Pleckstrin homology (PH) domain-containing protein
27.5747	27.6639	27.6498	27.0099	27.4297	27.9396	27.3802	27.5281	27.514	26.982	27.5777	26.55	nucleus;vacuole.golgi				+	+	9	63.9	26.06	88.213	7394700000	170	0.169753	0.563971	0.437559	0.656613	-0.42319	0.351084	-0.155383	0.0466869	AT4G11150.1;AT3G08560.1	transport.p- and v-ATPases.H+-transporting two-sector ATPase.subunit E	vacuolar ATP synthase subunit E1;vacuolar H+-ATPase subunit E isoform 2
28.0083	28.4896	28.4374	27.8269	27.8944	27.7281	28.993	29.0727	28.9104	n. def.	n. def.	28.2268	extracellular	+			+		5	28.6	20.832	38.852	6264100000	56	0.495334	0.0363439	0.765216	0	0.410386	1	0.680268	0.0130108	AT4G11180.1	stress.biotic.PR-proteins	Disease resistance-responsive (dirigent-like protein) family protein
28.4994	29.0656	28.5818	n. def.	n. def.	n. def.	29.3174	29.396	29.3186	29.3244	n. def.	n. def.	cytosol				+		4	24.7	30.28	58.085	14662000000	169	n. def.	1	0.0195751	0	0	1	0.628414	0.0244443	AT4G11220.1	not assigned.no ontology	VIRB2-interacting protein 2	2.47965
26.6926	27.2007	26.769	27.2568	27.6742	27.9442	27.3165	27.3596	27.3725	n. def.	n. def.	n. def.	cytosol	+			+		5	37.1	99.371	139.65	5139100000	159	-0.73766	0.0444108	n. def.	0	n. def.	1	0.462103	0.0439068	AT4G11380.1;AT4G11380.2	cell.vesicle transport	Adaptin family protein
29.0446	29.0024	28.8116	27.869	29.2217	28.8516	28.7486	28.9019	28.7567	26.4016	27.0525	27.4686	cytosol.nucleus		+	+		+	40	46.9	114.3	323.31	10221000000	308	0.305374	0.497697	1.82816	2.36077	-1.67321	0.0303351	-0.150428	0.159921	AT4G11420.1	protein.synthesis.initiation	eukaryotic translation initiation factor 3A
27.9375	27.8746	27.7889	26.4145	26.5119	26.8316	27.3903	27.4465	27.4267	n. def.	n. def.	n. def.	mitochondrion	+			+	+	7	29.3	25.584	32.34	4907400000	111	1.28103	0.000652319	n. def.	0	n. def.	1	-0.445874	0.000639699	AT4G11600.1	redox.ascorbate and glutathione.glutathione	glutathione peroxidase 6
28.1589	27.9213	28.0424	n. def.	n. def.	n. def.	28.6258	28.4503	28.2771	n. def.	n. def.	n. def.	cytosol				+	+	14	47	45.205	116.55	6730700000	164	n. def.	1	n. def.	0	0	1	0.410178	0.0281129	AT4G11820.1;AT4G11820.2	secondary metabolism.isoprenoids.mevalonate pathway.HMG-CoA synthase	hydroxymethylglutaryl-CoA synthase / HMG-CoA synthase / 3-hydroxy-3-methylglutaryl coenzyme A synthase		1.74017
24.8541	24.8064	24.7206	25.6837	25.9926	n. def.	22.8288	n. def.	n. def.	n. def.	n. def.	n. def.	mitochondrion	+				+	6	20.6	43.527	20.853	706460000	36	-1.04442	0.00365261	0	-4.34294e-08	0	1	-1.9649	1	AT4G12130.1	not assigned.no ontology	Glycine cleavage T-protein family	1.38772
27.6755	27.9478	28.1542	n. def.	26.6551	27.6752	28.4648	28.2347	27.9586	n. def.	n. def.	n. def.	extracellular;plasma membrane					+	12	24	83.232	77.873	3626500000	88	0.760674	0.167934	n. def.	0	0	1	0.293559	0.219014	AT4G12290.1;AT4G12270.1	misc.oxidases - copper, flavone etc	Copper amine oxidase family protein	2.60415
26.7374	26.7061	26.6022	n. def.	26.385	26.0777	27.0051	27.1163	26.9964	n. def.	n. def.	n. def.	extracellular.plasma membrane	+			+	+	9	23	65.637	89.613	2584900000	88	0.45057	0.0374647	n. def.	0	0	1	0.357384	0.00314137	AT4G12420.2;AT4G12420.1	development.unspecified	Cupredoxin superfamily protein
27.5733	27.938	27.6958	28.293	n. def.	26.7509	27.3471	27.8209	n. def.	n. def.	n. def.	n. def.	plasma membrane						16	35.6	74.139	205.88	5016400000	129	0.213772	0.741605	0	-4.34294e-08	0	1	-0.151713	0.547258	AT4G12650.1	not assigned.unknown	Endomembrane protein 70 protein family
n. def.	n. def.	n. def.	n. def.	n. def.	n. def.	26.4619	n. def.	n. def.	25.539	25.728	26.2144	extracellular						12	44.8	26.301	162.08	6462700000	128	0	1	0.634797	0	n. def.	1	0	1	AT4G12890.1	not assigned.no ontology	Gamma interferon responsive lysosomal thiol (GILT) reductase family protein
30.3556	30.3176	30.2978	30.2417	30.3092	30.0779	30.0322	30.1152	30.1115	29.6383	30.0992	30.0607	extracellular.endoplasmic reticulum;vacuole.extracellular				+		22	53.1	55.832	323.31	59371000000	470	0.114077	0.182164	0.153543	0.43871	-0.276847	0.164317	-0.237382	0.00174981	AT4G12910.1;AT3G25420.1	protein.degradation.serine protease	serine carboxypeptidase-like 20;serine carboxypeptidase-like 21
30.7749	30.3555	30.8852	30.9772	30.8399	30.9881	31.5773	31.5113	31.4905	30.704	30.1671	31.4684	extracellular				+		17	67	26.082	323.31	275430000000	685	-0.263193	0.192773	0.746526	0.921451	-0.155226	0.704244	0.854493	0.00639264	AT4G12960.1;AT4G12960.2	not assigned.no ontology	Gamma interferon responsive lysosomal thiol (GILT) reductase family protein
26.0087	26.1331	25.9592	n. def.	n. def.	n. def.	25.6726	25.9527	25.4698	n. def.	n. def.	n. def.	plastid						4	24.3	20.429	25.963	735310000	20	n. def.	1	n. def.	0	0	1	-0.335313	0.0879687	AT4G13200.1	not assigned.unknown
27.0348	26.5645	26.7193	27.5184	27.9069	27.8477	26.6711	26.1741	26.7752	26.9163	26.5515	26.6906	mitochondrion	+		+		+	14	46.6	46.25	105.47	3117000000	120	-0.984813	0.00584381	-0.179305	0.34794	-1.03823	0.00297237	-0.232719	0.371468	AT4G13360.1;AT3G24360.1	lipid metabolism.lipid degradation.beta-oxidation.enoyl CoA hydratase	ATP-dependent caseinolytic (Clp) protease/crotonase family protein
28.3726	28.2796	28.2702	26.2924	n. def.	n. def.	27.7422	27.6506	27.7257	n. def.	n. def.	n. def.	plastid				+	+	15	39.3	55.013	118.08	5188000000	133	2.01505	1	n. def.	0	0	1	-0.601295	0.000153697	AT4G13430.1	TCA / org transformation.other organic acid transformatons.aconitase	isopropyl malate isomerase large subunit 1
26.9641	27.3868	27.3924	n. def.	26.6838	26.0167	27.674	27.0368	27.6288	n. def.	n. def.	n. def.	cytosol					+	27	44	89.853	160.1	4685600000	173	0.897522	0.0621553	n. def.	0	0	1	0.198797	0.470217	AT4G13780.1	protein.aa activation.methionine-tRNA ligase	methionine--tRNA ligase. putative / methionyl-tRNA synthetase. putative / MetRS. putative
26.5949	26.3337	26.5351	n. def.	25.8871	n. def.	26.3943	n. def.	26.4799	n. def.	n. def.	n. def.	cytosol					+	12	41.1	47.455	52.681	1552000000	50	0.60083	1	0	-4.34294e-08	0	1	-0.0508099	0.666995	AT4G13840.1	not assigned.no ontology	HXXXD-type acyl-transferase family protein
30.5139	30.7452	30.5104	29.8079	29.9271	29.3936	30.4015	30.5133	30.3217	29.9229	29.6814	29.9261	cytosol	+	+			+	30	85.4	51.717	323.31	43553000000	495	0.880307	0.00799885	0.568734	2.35368	0.133935	0.500063	-0.177638	0.136424	AT4G13930.1;AT4G13890.1	C1-metabolism.glycine hydroxymethyltransferase	Pyridoxal phosphate (PLP)-dependent transferases superfamily protein;serine hydroxymethyltransferase 4
31.7677	31.6606	31.6093	31.3786	31.6112	31.4129	31.7323	31.8091	31.5869	30.8792	30.0458	30.169	cytosol		+	+		+	15	76.5	53.378	323.31	116930000000	884	0.211614	0.0700985	1.34475	2.13234	-1.10288	0.0149715	0.0302569	0.724949	AT4G13940.1;AT4G13940.3;AT4G13940.2;AT4G13940.4	amino acid metabolism.degradation.aspartate family.methionine	S-adenosyl-L-homocysteine hydrolase
27.6653	27.4637	27.8662	n. def.	n. def.	27.3926	27.1966	26.9536	27.4075	n. def.	n. def.	n. def.	cytosol					+	12	50.4	54.056	238.57	6228100000	139	0.272504	1	n. def.	0	0	1	-0.479181	0.0521789	AT4G14030.2;AT4G14030.1	metal handling	selenium-binding protein 1
25.0199	24.5411	24.7391	n. def.	n. def.	n. def.	n. def.	n. def.	n. def.	n. def.	n. def.	n. def.	plastid					+	7	14.7	62.991	15.141	376010000	22	n. def.	1	0	-4.34294e-08	0	1	n. def.	1	AT4G14210.2;AT4G14210.1	secondary metabolism.isoprenoids.carotenoids.phytoene dehydrogenase	phytoene desaturase 3
26.6947	26.5689	26.7182	26.5446	26.9015	26.8875	26.8358	26.4306	26.9631	n. def.	n. def.	n. def.	cytosol					+	8	48.7	23.356	51.83	2398100000	85	-0.117257	0.403311	n. def.	0	n. def.	1	0.0825831	0.647063	AT4G14710.2;AT4G14710.1;AT4G14710.3;AT4G14710.5;AT4G14710.4;AT4G14716.1	metal handling.regulation	acireductone dioxygenase 1;RmlC-like cupins superfamily protein
27.5081	27.6163	27.2905	n. def.	27.485	26.7226	27.0479	27.0141	27.5376	27.4037	n. def.	n. def.	cytosol.plasma membrane					+	4	57.8	21.984	49.625	4186300000	83	0.367842	0.320641	-0.203858	0	0	1	-0.271771	0.234603	AT4G14800.1;AT4G14800.2	protein.degradation.ubiquitin.proteasom	20S proteasome beta subunit D2
29.1445	29.0682	29.1272	28.3925	28.5937	28.5954	28.7441	28.8356	28.8752	28.3603	28.2503	n. def.	cytosol	+	+		+	+	13	53.1	33.805	206.32	9751000000	190	0.586103	0.00118718	0.512979	2.37799	-0.221888	0.104183	-0.295013	0.00283497	AT4G14880.4;AT4G14880.3;AT4G14880.2;AT4G14880.1;AT3G22460.1	amino acid metabolism.synthesis.serine-glycine-cysteine group.cysteine.OASTL	O-acetylserine (thiol) lyase (OAS-TL) isoform A1;O-acetylserine (thiol) lyase (OAS-TL) isoform A2
26.527	26.1266	26.477	27.1969	26.6873	27.1675	26.3064	n. def.	26.3325	n. def.	n. def.	n. def.	cytosol	+					3	14.9	34.121	54.252	1665700000	58	-0.640329	0.0368443	0	-4.34294e-08	n. def.	1	-0.0574382	0.747717	AT4G14930.1	misc.acid and other phosphatases	Survival protein SurE-like phosphatase/nucleotidase	2.43838
27.2506	n. def.	26.8688	n. def.	n. def.	n. def.	27.3988	27.6868	27.0124	n. def.	n. def.	n. def.	cytosol					+	1	71.8	49.537	31.81	5957200000	42	0	1	n. def.	0	0	1	0.306297	0.367808	AT4G14960.2;AT4G14960.1	cell.organisation	Tubulin/FtsZ family protein
29.3378	29.2259	29.3511	28.9588	28.7694	27.5576	28.8808	28.7161	28.9945	n. def.	28.8379	28.9898	cytosol				+		4	44.3	15.035	106.16	16416000000	234	0.8763	0.117657	-0.050039	0.153824	0.485244	0.456759	-0.441095	0.0080495	AT4G15000.2;AT4G15000.1	protein.synthesis.ribosomal protein.eukaryotic.60S subunit.L27	Ribosomal L27e protein family
31.7551	31.7085	31.7817	31.9444	32.106	31.7978	31.3654	31.3538	31.4623	29.2281	30.2185	30.2765	extracellular		+	+	+	+	33	73.7	56.062	323.31	184060000000	1009	-0.201001	0.093139	1.48613	1.91382	-2.04171	0.00437878	-0.354584	0.00093854	AT4G15210.1;AT4G15210.2	major CHO metabolism.degradation.starch.starch cleavage.beta amylase	beta-amylase 5		4.87238
27.3391	26.4882	26.9728	26.0549	n. def.	25.6577	27.3605	27.0074	26.5292	n. def.	n. def.	n. def.	cytosol						9	30	48.767	62.821	2185700000	54	1.07702	0.0545835	n. def.	0	0	1	0.0323499	0.929722	AT4G15390.1	not assigned.no ontology	HXXXD-type acyl-transferase family protein
27.8441	27.8986	27.4926	26.8103	27.5075	26.9519	27.3398	26.8437	27.1985	n. def.	n. def.	n. def.	cytosol;plastid				+		33	44.4	114.26	187.1	9519000000	258	0.655198	0.0573997	n. def.	0	n. def.	1	-0.617753	0.0338353	AT4G16130.1;AT3G42850.1	cell wall.precursor synthesis.sugar kinases.arabinose-1-kinase;minor CHO metabolism.galactose.galactokinases	arabinose kinase;Mevalonate/galactokinase family protein
27.2768	27.7708	27.6776	n. def.	n. def.	27.4818	27.7725	27.5341	27.2867	n. def.	n. def.	n. def.	nucleus					+	14	50.7	58.906	157.6	6106500000	148	0.093298	1	n. def.	0	0	1	-0.0439548	0.84182	AT4G16143.2;AT4G16143.1	protein.targeting.nucleus	importin alpha isoform 2
29.9963	30.0464	29.9799	30.2936	30.1928	30.2914	30.2043	30.0999	29.9272	30.1169	30.2481	30.3005	cytosol	+				+	10	39.4	67.089	269.21	19371000000	288	-0.251769	0.00290228	-0.144718	0.673751	-0.037454	0.589334	0.0695972	0.450112	AT4G16155.1	lipid metabolism.FA synthesis and FA elongation.pyruvate DH	dihydrolipoyl dehydrogenases
28.5504	28.3422	28.2918	28.3834	28.1471	28.7262	27.9303	27.9163	27.9235	28.0149	27.6004	27.9647	plastid				+		1	60.1	18.714	161.75	3372100000	48	-0.0240892	0.903108	0.0634041	0.185161	-0.558924	0.0584702	-0.47143	0.00400188	AT4G16160.2		Mitochondrial import inner membrane translocase subunit Tim17/Tim22/Tim23 family protein
25.7044	25.6505	25.8108	n. def.	n. def.	n. def.	n. def.	n. def.	25.6674	n. def.	n. def.	n. def.	peroxisome						7	31.7	28.818	29.718	674170000	31	n. def.	1	0	-4.34294e-08	0	1	-0.0544631	1	AT4G16210.1	lipid metabolism.lipid degradation.beta-oxidation.hydroxybutyryl CoA DH	enoyl-CoA hydratase/isomerase A	1.38893
25.2953	25.354	25.3192	n. def.	n. def.	n. def.	n. def.	n. def.	n. def.	n. def.	n. def.	n. def.	cytosol.extracellular						4	49.1	11.345	16.246	457730000	14	n. def.	1	0	-4.34294e-08	0	1	n. def.	1	AT4G16450.2;AT4G16450.1	not assigned.unknown
n. def.	n. def.	25.441	26.7045	27.1821	27.0359	n. def.	n. def.	n. def.	n. def.	n. def.	n. def.	extracellular					+	3	29.1	12.556	11.768	309810000	19	-1.53312	1	0	-4.34294e-08	n. def.	1	0	1	AT4G16500.1	protein.degradation.cysteine protease	Cystatin/monellin superfamily protein
27.5026	27.2947	27.1238	27.6063	28.2267	27.2165	27.8143	28.124	28.033	27.6783	27.3643	27.8184	endoplasmic reticulum				+	+	28	36.6	96.724	211.92	8194100000	260	-0.37616	0.296886	0.370088	1.06905	-0.0628242	0.855409	0.683423	0.00877631	AT4G16660.1	stress.abiotic.heat	heat shock protein 70 (Hsp 70) family protein
28.7904	28.4153	28.6416	26.3118	26.6513	26.9243	28.6605	28.6067	28.9974	27.2668	n. def.	n. def.	cytosol	+					6	33.8	24.239	102.56	16934000000	192	1.9866	0.00067181	1.4881	0	0.637636	1	0.139137	0.443538	AT4G17390.1;AT4G16720.1	protein.synthesis.ribosomal protein.eukaryotic.60S subunit.L15	Ribosomal protein L23/L15e family protein
27.962	27.7478	27.8203	27.7895	27.6945	28.3524	27.5259	27.5502	26.7127	n. def.	26.3927	n. def.	peroxisome					+	23	47.3	74.301	236.58	7170700000	239	-0.1021	0.659229	0.870214	0	-1.55277	1	-0.580457	0.108942	AT4G16760.1;AT4G16760.2;AT2G35690.1	lipid metabolism.lipid degradation.beta-oxidation.acyl CoA DH	acyl-CoA oxidase 1;acyl-CoA oxidase 5		2.50707
n. def.	26.6943	26.5054	26.6026	26.7792	n. def.	26.8511	27.2103	26.579	27.0786	n. def.	n. def.	cytosol;endoplasmic reticulum						6	71.1	23.164	59.825	2653400000	66	0	1	-0.198413	0	0	1	0.280277	0.33776	AT4G17170.1;AT4G17160.1	signalling.G-proteins	RAB GTPase homolog B1A;RAB GTPase homolog B1C
26.3865	n. def.	26.1401	n. def.	n. def.	n. def.	26.4254	26.7048	26.4742	n. def.	n. def.	n. def.	mitochondrion						6	28.7	39.825	26.499	2088200000	50	0	1	n. def.	0	0	1	0.271474	0.156327	AT4G17190.1;AT4G17190.2	secondary metabolism.isoprenoids.mevalonate pathway.farnesyl pyrophosphate synthetase	farnesyl diphosphate synthase 2
n. def.	n. def.	25.0144	n. def.	n. def.	n. def.	24.3264	n. def.	n. def.	25.1702	24.9391	24.8799	nucleus						7	33.9	38.905	60.746	131690000	18	0	1	-0.670064	0	n. def.	1	0	1	AT4G17520.1	RNA.RNA binding	Hyaluronan / mRNA binding family
27.0289	27.1433	27.0338	n. def.	25.7411	26.3575	26.5516	26.9633	26.4615	n. def.	n. def.	n. def.	cytosol	+				+	11	42.5	48.217	57.399	2945300000	94	1.01931	0.0225391	n. def.	0	0	1	-0.409848	0.0614022	AT4G17830.1;AT4G17830.2	protein.degradation	Peptidase M20/M25/M40 family protein
28.8576	28.0861	28.9321	28.0461	27.785	27.9357	28.8214	28.9519	28.7865	n. def.	n. def.	n. def.	cytosol						4	60.9	15.503	121.09	13935000000	222	0.703005	0.0665314	n. def.	0	n. def.	1	0.227992	0.453807	AT4G18100.1	protein.synthesis.ribosomal protein.eukaryotic.60S subunit.L32	Ribosomal protein L32e
26.7081	26.7684	26.4785	n. def.	n. def.	26.214	27.2968	27.4569	27.5353	26.8328	n. def.	26.7701	plastid		+		+	+	8	42.2	46.269	117.1	3492600000	102	0.437633	1	0.62818	2.1707	0	1	0.778009	0.0023184	AT4G18480.1	tetrapyrrole synthesis.magnesium chelatase	P-loop containing nucleoside triphosphate hydrolases superfamily protein
26.4608	26.9502	26.5076	26.9009	n. def.	n. def.	26.6033	26.9669	27.0139	n. def.	n. def.	n. def.	cytosol.nucleus						8	37.3	44.02	72.58	3266800000	122	-0.261416	1	n. def.	0	0	1	0.221849	0.335521	AT4G19006.1	protein.degradation.ubiquitin.proteasom	Proteasome component (PCI) domain protein
26.2363	26.5436	26.092	26.2394	26.3009	26.3639	27.2224	27.0097	27.2405	n. def.	n. def.	n. def.	cytosol				+	+	14	30.9	68.389	148.97	2783000000	110	-0.0107594	0.941564	n. def.	0	n. def.	1	0.866877	0.00471535	AT4G19210.1	RNA.transcription	RNAse l inhibitor protein 2
26.9226	26.0462	26.35	26.8265	n. def.	n. def.	27.5029	24.8984	26.997	n. def.	n. def.	n. def.	cytosol					+	7	40.9	24.584	70.008	2006300000	46	-0.38687	1	n. def.	0	0	1	0.0264848	0.976293	AT4G20260.3;AT4G20260.2;AT4G20260.1;AT4G20260.4;AT4G20260.5;AT4G20260.6	signalling.phosphinositides	plasma-membrane associated cation-binding protein 1
30.2913	30.1455	30.1089	29.8016	30.3794	30.1791	30.1629	30.2892	29.9131	29.7993	29.9181	30.2753	plastid					+	17	46	51.63	292.15	24358000000	300	0.0618706	0.746108	0.124179	0.275865	-0.122451	0.610143	-0.0601432	0.652403	AT4G20360.1	protein.synthesis.elongation	RAB GTPase homolog E1B
30.3507	30.3082	30.2266	28.8528	28.5709	28.9851	29.4466	29.4329	29.6836	28.5328	28.2893	28.8048	plastid	+	+		+	+	51	44.2	152.37	323.31	11019000000	326	1.49221	0.000304315	0.978726	2.34833	-0.260675	0.247307	-0.774162	0.000967592	AT4G20850.1	protein.degradation.serine protease	tripeptidyl peptidase ii
26.759	25.9207	27.0654	27.7144	28.4038	28.1981	n. def.	26.8497	26.7979	26.326	n. def.	26.018	vacuole.endoplasmic reticulum	+		+			11	31.9	60.409	68.023	1045900000	60	-1.5237	0.0187196	0	-4.34294e-08	-1.9334	0.00672578	0.242083	0.622087	AT4G20860.1	misc.nitrilases, *nitrile lyases, berberine bridge enzymes, reticuline oxidases, troponine reductases	FAD-binding Berberine family protein
28.9782	28.6705	28.9194	26.745	27.1032	27.4561	29.3771	29.085	28.9806	27.506	27.3443	28.2729	cytosol	+	+			+	4	82.4	49.657	226.72	19161000000	204	1.75463	0.00148099	1.43985	2.01313	0.606298	0.160447	0.291522	0.126748	AT4G20890.1	cell.organisation	tubulin beta-9 chain
26.1119	26.0133	26.2561	n. def.	n. def.	n. def.	n. def.	n. def.	n. def.	n. def.	n. def.	n. def.	mitochondrion						4	13.2	29.422	71.593	265200000	12	n. def.	1	0	-4.34294e-08	0	1	n. def.	1	AT4G21020.1	not assigned.no ontology.late embryogenesis abundant domain-containing protein	Late embryogenesis abundant protein (LEA) family protein	12.5243
29.4947	29.4191	29.4556	28.7352	28.7062	28.6653	29.6441	29.6593	29.561	29.8044	27.8409	27.7351	plasma membrane	+			+		32	53.7	74.667	323.31	22757000000	409	0.75423	1.44287e-05	1.16135	0.796595	-0.242124	0.737255	0.165	0.01174	AT4G21150.3;AT4G21150.1;AT4G21150.2	development.unspecified	ribophorin II (RPN2) family protein
n. def.	n. def.	n. def.	26.6433	26.2453	26.1565	n. def.	25.7552	26.37	27.2736	27.3029	n. def.	plastid			+		+	6	43	23.795	40.705	1046300000	59	n. def.	1	0	-4.34294e-08	0.93983	0.0166762	0	1	AT4G21280.1;AT4G21280.2	PS.lightreaction.photosystem II.PSII polypeptide subunits	photosystem II subunit QA
26.6105	26.5034	26.6315	n. def.	n. def.	n. def.	26.1541	26.4536	26.3465	n. def.	n. def.	n. def.	cytosol					+	13	59.6	33.835	52.004	2575800000	101	n. def.	1	n. def.	0	0	1	-0.263697	0.051807	AT4G21580.3;AT4G21580.1;AT4G21580.2	misc.misc2	oxidoreductase. zinc-binding dehydrogenase family protein	2.32155
26.5662	26.1746	25.94	27.4416	27.6602	27.3595	n. def.	n. def.	26.7468	27.764	27.2228	27.2533	cytosol;extracellular.plasma membrane;plastid	+				+	5	28.7	21.968	15.506	1180400000	35	-1.26015	0.00345729	-0.666613	0	-0.0737146	0.727446	0.519827	1	AT4G21860.3;AT4G21860.1;AT4G21860.2;AT4G21850.2;AT4G21850.1;AT4G04800.1	protein.postranslational modification;stress.abiotic	methionine sulfoxide reductase B 2;methionine sulfoxide reductase B3;methionine sulfoxide reductase B9	2.20197	2.30936
27.0669	27.464	27.3055	26.4581	26.8813	27.1577	27.1101	27.4775	27.3019	n. def.	n. def.	n. def.	extracellular						12	48.5	37.294	109.58	3412500000	124	0.446424	0.128942	n. def.	0	n. def.	1	0.0177231	0.915432	AT4G21960.1	misc.peroxidases	Peroxidase superfamily protein
25.8229	26.0531	26.4272	n. def.	n. def.	n. def.	25.9664	25.9957	n. def.	n. def.	n. def.	n. def.	extracellular					+	9	25.7	60.455	29.549	662900000	21	n. def.	1	0	-4.34294e-08	0	1	-0.12001	0.634499	AT4G22010.1;AT4G38420.1	misc.oxidases - copper, flavone etc	SKU5 similar 4;SKU5 similar 9
27.652	28.2467	27.9339	26.6172	26.7618	n. def.	26.7053	25.6525	26.9737	n. def.	n. def.	25.6512	nucleus	+			+	+	8	23.4	46.621	150.99	2107400000	71	1.25468	0.0118401	0.792569	0	0	1	-1.50038	0.0266915	AT4G22670.1	not assigned.no ontology.pentatricopeptide (PPR) repeat-containing protein	HSP70-interacting protein 1
n. def.	n. def.	n. def.	n. def.	n. def.	n. def.	25.2352	25.6165	25.0214	n. def.	n. def.	n. def.	cytosol						20	61.5	40.396	323.31	36583000000	442	0	1	n. def.	0	0	1	n. def.	1	AT4G22880.2;AT4G22880.1;AT4G22870.1;AT4G22870.2	secondary metabolism.flavonoids.anthocyanins.leucocyanidin dioxygenase	2-oxoglutarate (2OG) and Fe(II)-dependent oxygenase superfamily protein;leucoanthocyanidin dioxygenase	1.77653	4.07667
28.9779	28.7721	29.07	n. def.	n. def.	n. def.	28.0536	26.8385	28.7727	n. def.	n. def.	n. def.	plastid					+	18	46.6	58.562	280.34	20674000000	258	n. def.	1	n. def.	0	0	1	-1.05174	0.139435	AT4G23100.3;AT4G23100.1;AT4G23100.2	redox.ascorbate and glutathione.glutathione	glutamate-cysteine ligase		1.26729
28.5694	28.9798	28.3693	28.2348	28.3551	28.8679	28.4594	28.9425	28.6128	n. def.	n. def.	n. def.	cytosol						3	22.5	30.528	19.219	8096200000	77	0.153559	0.592688	n. def.	0	n. def.	1	0.0320727	0.895544	AT4G23630.1	stress.biotic	VIRB2-interacting protein 1
26.222	26.5125	26.2113	n. def.	26.7661	26.215	26.6054	n. def.	27.099	n. def.	n. def.	n. def.	plastid						17	36.9	59.336	116.66	2916900000	109	-0.175291	0.520734	0	-4.34294e-08	0	1	0.536942	0.0958984	AT4G23650.1	signalling.calcium	calcium-dependent protein kinase 6
28.8494	29.4969	29.3229	27.3108	25.5291	27.1977	29.0116	28.9435	28.5963	26.8425	27.0633	26.9179	peroxisome	+	+			+	24	43.1	74.507	186.82	10946000000	245	2.54386	0.0138428	1.90925	3.72805	0.262052	0.674614	-0.372558	0.184055	AT4G23850.1;AT1G64400.1	lipid metabolism.FA synthesis and FA elongation.long chain fatty acid CoA ligase	AMP-dependent synthetase and ligase family protein
26.7549	27.0961	26.5634	n. def.	n. def.	n. def.	27.4213	27.4765	27.1408	n. def.	n. def.	n. def.	extracellular				+		13	34.7	71.354	95.628	4243100000	94	n. def.	1	n. def.	0	0	1	0.541407	0.0445114	AT4G24040.1	minor CHO metabolism.trehalose.trehalase	trehalase 1
28.3628	28.5476	28.2926	29.0741	29.2173	28.6975	27.7679	27.7401	28.0622	n. def.	27.4622	27.5442	cytosol	+		+	+		10	73.2	17.955	129.86	15659000000	208	-0.595261	0.0261171	0.353561	1.0911	-1.4931	0.00515409	-0.544277	0.0131633	AT4G24130.1	not assigned.unknown	Protein of unknown function. DUF538	4.02717
31.3658	31.3751	31.473	31.1682	31.1987	30.9638	31.6623	31.7245	31.67	30.8749	30.6517	31.171	endoplasmic reticulum	+	+		+	+	43	60.4	94.148	323.31	99652000000	1092	0.294404	0.0223398	0.786383	2.18141	-0.211014	0.276261	0.280965	0.0020573	AT4G24190.2;AT4G24190.1	stress.abiotic.heat	Chaperone protein htpG family protein
29.5291	29.5957	29.6123	29.3282	29.6733	28.9777	29.9593	30.2616	30.1529	29.7476	29.8786	29.1903	plastid				+	+	13	47.6	76.507	323.31	23322000000	423	0.252616	0.280069	0.519119	1.06635	0.279062	0.39232	0.545565	0.00404876	AT4G24280.1	stress.abiotic.heat	chloroplast heat shock protein 70-1
26.5061	26.4168	26.4979	n. def.	n. def.	25.9651	26.377	26.3149	27.0356	n. def.	n. def.	n. def.	cytosol						17	53.4	47.237	101.7	5065800000	186	0.508473	1	n. def.	0	0	1	0.102224	0.682681	AT4G24510.1	lipid metabolism.FA synthesis and FA elongation.fatty acid elongase	HXXXD-type acyl-transferase family protein	4.03901
25.2787	26.0957	25.7542	n. def.	25.8157	n. def.	25.654	25.5378	n. def.	n. def.	n. def.	n. def.	cytosol						11	29.5	50.946	28.302	1074200000	47	-0.106182	1	0	-4.34294e-08	0	1	-0.113617	0.73743	AT4G24550.2;AT4G24550.1;AT4G24550.3	protein.targeting.secretory pathway.unspecified	Clathrin adaptor complexes medium subunit family protein
28.6262	28.5045	28.6505	28.147	27.9764	28.2835	28.6434	28.7447	28.545	27.7803	27.7186	27.7785	plastid	+	+	+		+	28	51.4	67.048	313.32	7299300000	255	0.458096	0.0100555	0.885245	3.87951	-0.376518	0.0144735	0.0506312	0.527277	AT4G24620.1;AT4G24620.2	glycolysis.plastid branch.glucose-6-phosphate isomerase	phosphoglucose isomerase 1
27.1352	25.2574	27.0604	27.7071	28.0226	28.1117	27.3234	27.0892	27.349	27.5122	27.2656	27.3363	plastid			+		+	5	18.5	35.787	30.051	3305200000	62	-1.46281	0.0796586	-0.117519	0.459107	-0.575766	0.0157774	0.769521	0.281947	AT4G24770.1	RNA.RNA binding	31-kDa RNA binding protein
26.5812	26.9395	26.3153	n. def.	n. def.	n. def.	26.4948	26.869	26.8979	n. def.	n. def.	n. def.	cytosol					+	13	27.1	77.435	100.88	2374100000	108	n. def.	1	n. def.	0	0	1	0.141886	0.558584	AT4G24800.3;AT4G24800.2;AT4G24800.1	not assigned.no ontology	MA3 domain-containing protein
28.8864	28.7141	28.9935	28.6102	28.9993	28.8621	28.975	28.939	28.9664	n. def.	27.1446	27.0103	cytosol.nucleus		+	+		+	19	55.6	44.282	272.94	15041000000	280	0.040795	0.785251	1.88263	4.33448	-1.7464	0.00150972	0.0954297	0.309699	AT4G24820.2;AT4G24820.1	protein.degradation.ubiquitin.proteasom	26S proteasome. regulatory subunit Rpn7;Proteasome component (PCI) domain
26.838	26.3583	26.1972	27.6328	27.7734	27.8112	27.705	27.1485	26.9933	26.8747	26.7123	27.6182	plastid	+			+	+	15	35.8	53.845	155.96	4108800000	123	-1.27465	0.00310605	0.213913	0.238817	-0.670752	0.0775872	0.817812	0.047518	AT4G24830.1;AT4G24830.2	amino acid metabolism.synthesis.glutamate family.arginine.arginosuccinate synthase	arginosuccinate synthase family
24.8018	24.566	25.0761	n. def.	25.3711	n. def.	24.7867	n. def.	25.0456	24.3041	n. def.	25.663	plastid					+	10	40.4	27.148	47.074	627780000	49	-0.556417	1	0	-4.34294e-08	0	1	0.101461	0.666856	AT4G25080.4;AT4G25080.5;AT4G25080.3;AT4G25080.2;AT4G25080.1	tetrapyrrole synthesis.magnesium protoporphyrin IX methyltransferase	magnesium-protoporphyrin IX methyltransferase
27.9318	28.4948	28.0905	n. def.	28.6636	28.7207	28.4695	28.0729	28.5683	n. def.	n. def.	n. def.	cytosol						6	37.7	23.791	49.841	6529300000	89	-0.519767	0.0966974	n. def.	0	0	1	0.197827	0.430541	AT4G25100.5;AT4G25100.3;AT4G25100.2;AT4G25100.1;AT4G25100.4	redox.dismutases and catalases	Fe superoxide dismutase 1
25.7645	25.7428	25.7016	24.798	n. def.	25.1091	n. def.	n. def.	25.6612	26.0651	26.1041	25.8859	plastid	+		+		+	2	8.5	28.644	11.094	919020000	50	0.782746	0.00703998	-0.357141	0	1.06479	0.00519642	-0.0750949	1	AT4G25130.1	protein.postranslational modification	peptide met sulfoxide reductase 4
28.7471	28.8281	29.4702	31.621	31.6258	30.9452	28.2995	28.1776	27.0791	29.2338	29.4118	28.8525	vacuole	+	+	+			7	39.3	18.569	75.742	7326100000	242	-2.38218	0.00177187	-1.314	1.44774	-2.23127	0.00134107	-1.16309	0.0612034	AT4G25140.1	lipid metabolism.TAG synthesis	oleosin 1
24.6385	24.9559	24.666	n. def.	n. def.	n. def.	n. def.	n. def.	n. def.	n. def.	n. def.	n. def.	plastid					+	3	12.6	26.05	6.5224	177790000	7	n. def.	1	0	-4.34294e-08	0	1	n. def.	1	AT4G25370.1	protein.targeting.unknown	Double Clp-N motif protein
26.8411	27.03	26.6863	n. def.	25.4523	26.7216	27.0186	27.1705	26.7935	n. def.	n. def.	n. def.	cytosol						9	51.7	25.945	65.911	2959100000	84	0.76555	0.216221	n. def.	0	0	1	0.141711	0.392151	AT4G26220.1	secondary metabolism.phenylpropanoids.lignin biosynthesis.CCoAOMT	S-adenosyl-L-methionine-dependent methyltransferases superfamily protein
27.1162	27.272	27.0744	n. def.	n. def.	n. def.	26.9328	27.0763	27.0418	n. def.	n. def.	n. def.	cytosol					+	12	33.8	72.386	106.91	3532800000	106	n. def.	1	n. def.	0	0	1	-0.137259	0.137496	AT4G26300.1	protein.aa activation.arginine-tRNA ligase	Arginyl-tRNA synthetase. class Ic
28.2524	28.4403	28.0702	26.9593	28.0599	28.2873	28.6797	28.6599	28.8684	n. def.	n. def.	27.6656	cytosol				+		19	61.7	41.564	239.63	10582000000	188	0.485497	0.315801	1.07041	0	-0.103216	1	0.481701	0.018629	AT4G26420.1;AT4G26420.2	hormone metabolism.salicylic acid.synthesis-degradation	S-adenosyl-L-methionine-dependent methyltransferases superfamily protein
28.2985	28.4968	28.6825	29.4475	29.0253	28.6658	27.7652	27.6369	27.5301	28.1488	28.1631	28.6869	cytosol		+		+		11	51	28.038	58.401	3500900000	84	-0.553592	0.0926728	-0.688855	1.65545	-0.713256	0.0678452	-0.848519	0.00284826	AT4G26740.1	development.unspecified	seed gene 1
24.9078	25.1803	24.7456	n. def.	n. def.	n. def.	24.873	24.6398	24.8521	n. def.	n. def.	n. def.	mitochondrion					+	8	34.3	36.116	37.512	773500000	45	n. def.	1	n. def.	0	0	1	-0.156262	0.347915	AT4G26780.1	protein.folding	Co-chaperone GrpE family protein
25.757	25.5107	25.5341	n. def.	n. def.	n. def.	26.0016	n. def.	25.7585	n. def.	n. def.	n. def.	nucleus					+	2	48	10.976	44.85	1218500000	29	n. def.	1	0	-4.34294e-08	0	1	0.279449	0.132037	AT4G26840.1	protein.degradation.ubiquitin.ubiquitin	small ubiquitin-like modifier 1
26.1664	26.2867	25.848	n. def.	n. def.	n. def.	26.1746	26.2625	25.91	n. def.	n. def.	n. def.	plastid					+	19	39.9	64.192	55.866	1342400000	55	n. def.	1	n. def.	0	0	1	0.0153478	0.931755	AT4G26900.1	amino acid metabolism.synthesis.histidine.N'-5'-phosphoribosyl-formimino-5-aminoimidazole-4-carboxamide ribonucleotide isomerase	HIS HF
26.1045	25.9888	26.6326	n. def.	n. def.	27.2242	26.7425	26.7591	26.761	25.8741	25.526	26.0817	mitochondrion		+			+	21	35.2	108.48	121.81	3722200000	150	-0.98222	1	0.926955	2.33352	-1.39689	1	0.512285	0.0610491	AT4G26970.1	TCA / org transformation.TCA.aconitase	aconitase 2
29.4321	29.3173	29.6189	29.8515	29.6069	30.3272	29.8008	29.8801	29.4619	28.8893	29.3462	29.1541	cytosol		+	+			5	51.5	15.505	145.67	22609000000	278	-0.472455	0.108074	0.584436	1.47034	-0.798705	0.032873	0.258186	0.172109	AT4G27090.1	protein.synthesis.ribosomal protein.eukaryotic.60S subunit.L14	Ribosomal protein L14
28.2007	27.3286	28.1412	29.037	29.0602	29.3093	26.8363	n. def.	27.0804	27.9244	27.9231	28.0554	extracellular	+	+	+			4	31.1	19.014	77.858	2603600000	90	-1.24531	0.0133854	-1.00929	2.59579	-1.16784	0.000279153	-0.931824	0.08857	AT4G27140.1	development.storage proteins	seed storage albumin 1		2.32025
29.1078	29.2264	29.1987	29.4983	29.3885	29.4525	n. def.	n. def.	n. def.	n. def.	n. def.	n. def.	extracellular	+					3	67.6	19.361	174.63	2332600000	60	-0.268802	0.00496317	0	-4.34294e-08	n. def.	1	n. def.	1	AT4G27150.1	development.storage proteins	seed storage albumin 2
32.2313	31.6884	32.1235	31.6818	31.1623	32.1647	31.5765	31.3239	31.5647	33.0311	33.0582	33.1037	extracellular		+	+	+		5	70.7	18.762	203.92	44711000000	214	0.344802	0.359746	-1.57599	4.30316	1.39474	0.00860951	-0.526055	0.0468588	AT4G27160.1	development.storage proteins	seed storage albumin 3
32.244	32.0566	32.2061	32.1834	32.1118	31.864	32.1391	32.1509	31.9047	32.882	33.0461	32.7891	extracellular		+	+			8	63.9	19.169	154.41	38035000000	201	0.115854	0.360885	-0.840837	2.80502	0.852639	0.0022384	-0.104052	0.350359	AT4G27170.1	development.storage proteins	seed storage albumin 4
29.418	29.6198	29.4017	n. def.	n. def.	n. def.	30.1133	30.0565	29.6631	27.6494	27.4569	27.7459	peroxisome;plastid		+		+	+	16	59.9	43.359	322.83	10109000000	165	n. def.	1	2.32691	3.8324	n. def.	1	0.464454	0.0423981	AT4G27440.2;AT4G27440.1;AT5G54190.1;AT5G54190.2	tetrapyrrole synthesis.protochlorophyllide reductase	protochlorophyllide oxidoreductase A;protochlorophyllide oxidoreductase B
27.6977	27.7466	27.7476	n. def.	n. def.	n. def.	28.0064	27.8458	28.4492	n. def.	n. def.	n. def.	cytosol					+	8	42.8	27.622	90.908	2732900000	40	n. def.	1	n. def.	0	0	1	0.369787	0.110808	AT4G27450.1	hormone metabolism.auxin.induced-regulated-responsive-activated	Aluminium induced protein with YGL and LRDR motifs
29.9902	29.8542	30.2481	29.5849	29.8244	29.0985	29.5683	29.2262	29.8534	28.2068	27.7851	27.5106	plasma membrane.endoplasmic reticulum		+	+		+	25	44.9	68.878	292.82	9839200000	258	0.528227	0.095198	1.71513	2.49154	-1.66846	0.00477332	-0.481558	0.0886096	AT4G27500.1	not assigned.unknown	proton pump interactor 1
26.5411	26.5419	26.2665	n. def.	n. def.	n. def.	26.501	26.9915	26.6153	n. def.	n. def.	n. def.	mitochondrion						11	35	45.02	66.096	3261200000	122	n. def.	1	n. def.	0	0	1	0.252741	0.220516	AT4G27585.1;AT5G54100.1	not assigned.no ontology	SPFH/Band 7/PHB domain-containing membrane-associated protein family
n. def.	n. def.	n. def.	n. def.	n. def.	n. def.	24.9649	25.0664	25.0062	n. def.	n. def.	n. def.	cytosol						3	28	32.108	7.9196	568550000	21	0	1	n. def.	0	0	1	n. def.	1	AT4G27690.2;AT4G27690.1	protein.targeting.secretory pathway.vacuole	vacuolar protein sorting 26B
27.2092	26.9074	27.1673	27.2059	27.3195	27.4454	27.916	28.0256	28.0289	n. def.	n. def.	n. def.	extracellular				+		1	8.5	21.602	17.814	3838300000	58	-0.228987	0.122005	n. def.	0	n. def.	1	0.89559	0.000908038	AT4G28365.1	misc.plastocyanin-like	early nodulin-like protein 3
26.6561	26.5512	26.4464	n. def.	26.5682	n. def.	26.7188	26.8736	26.6431	n. def.	n. def.	n. def.	plastid					+	5	39.9	16.459	104.2	4096300000	71	-0.0169697	1	n. def.	0	0	1	0.193941	0.0998574	AT4G28440.1	DNA.unspecified	Nucleic acid-binding. OB-fold-like protein
25.4535	25.5138	n. def.	n. def.	n. def.	n. def.	25.3648	26.0459	25.5357	n. def.	n. def.	n. def.	mitochondrion						6	38.5	31.706	29.854	1462200000	55	0	1	n. def.	0	0	1	0.165111	0.577492	AT4G28510.1;AT5G44140.1	mitochondrial electron transport / ATP synthesis.NADH-DH.complex I	prohibitin 1;prohibitin 7
34.5729	34.546	34.5063	33.9921	34.0019	33.9244	33.3204	33.2252	33.4696	34.0256	34.0685	33.9067	vacuole	+	+		+		34	82.6	58.235	323.31	182050000000	943	0.568958	5.25927e-05	-0.661872	2.81357	0.0274569	0.638988	-1.20337	8.24436e-05	AT4G28520.1;AT4G28520.3;AT4G28520.2;AT4G28520.4	development.storage proteins	cruciferin 3
29.1624	29.2897	29.1707	29.1307	28.4231	29.0443	29.1437	28.992	28.9136	27.1423	n. def.	n. def.	peroxisome					+	30	52	77.857	155.98	12344000000	299	0.341548	0.206247	1.87418	0	-1.72376	1	-0.191121	0.0730332	AT4G29010.1	lipid metabolism.lipid degradation.beta-oxidation.multifunctional	Enoyl-CoA hydratase/isomerase family
25.9444	25.9111	25.3506	25.9023	26.2379	n. def.	26.1968	26.3795	26.3867	26.8333	25.7037	25.9025	plastid				+	+	12	18.2	103.78	121.65	1140000000	51	-0.334757	0.315359	0.174528	0.188743	0.0763957	0.880337	0.585681	0.0443911	AT4G29060.1;AT4G29060.2	protein.synthesis.elongation	elongation factor Ts family protein
26.7943	26.5323	26.667	26.4417	n. def.	n. def.	26.4381	26.4247	26.4895	n. def.	n. def.	n. def.	mitochondrion					+	13	50.6	35.371	78.156	2481400000	86	0.222833	1	n. def.	0	0	1	-0.213743	0.0522273	AT4G29120.1	OPP.oxidative PP.6-phosphogluconate dehydrogenase	6-phosphogluconate dehydrogenase family protein
27.4413	28.2176	27.8003	n. def.	n. def.	n. def.	27.4682	28.0073	26.8595	n. def.	n. def.	n. def.	plasma membrane.golgi						14	58.3	53.706	170.67	8693000000	230	n. def.	1	n. def.	0	0	1	-0.37472	0.402228	AT4G29130.1	major CHO metabolism.degradation.sucrose.hexokinase	hexokinase 1
27.1394	27.2516	27.2255	n. def.	n. def.	n. def.	27.1854	27.0629	27.1273	n. def.	n. def.	n. def.	cytosol					+	3	32.1	13.998	50.557	2565600000	56	n. def.	1	n. def.	0	0	1	-0.0802765	0.176657	AT4G29350.1	cell.organisation	profilin 2
27.3569	26.6782	27.143	27.7284	n. def.	27.4525	27.7804	27.9926	27.85	n. def.	n. def.	27.7677	cytosol				+		4	30.1	15.91	63.891	5578900000	89	-0.531082	0.152427	0.106664	0	0	1	0.815001	0.0177896	AT4G29410.2;AT4G29410.1	protein.synthesis.ribosomal protein.eukaryotic.60S subunit.L28	Ribosomal L28e protein family
27.3979	27.506	27.5088	n. def.	27.4316	27.6682	27.3509	27.6668	27.4231	n. def.	n. def.	n. def.	plastid					+	13	37.8	57.776	85.754	3512000000	116	-0.0789769	0.487292	n. def.	0	0	1	0.00936762	0.931432	AT4G29840.1	amino acid metabolism.synthesis.aspartate family.threonine.threonine synthase	Pyridoxal-5'-phosphate-dependent enzyme family protein		1.4214
26.6513	27.1391	26.6653	n. def.	26.6043	n. def.	27.004	27.2951	26.1894	n. def.	n. def.	n. def.	plasma membrane						14	48.8	104.4	130.69	4654200000	124	0.21429	1	n. def.	0	0	1	0.0109253	0.977719	AT4G30190.1;AT4G30190.2	transport.p- and v-ATPases.H+-exporting ATPase	H(+)-ATPase 2
26.541	26.77	26.7722	26.6611	n. def.	n. def.	27.4548	26.3952	25.8618	n. def.	n. def.	n. def.	extracellular						6	53.2	11.46	34.648	1012700000	30	0.0332692	1	n. def.	0	0	1	-0.123793	0.807018	AT4G30880.1	misc.protease inhibitor/seed storage/lipid transfer protein (LTP) family protein	Bifunctional inhibitor/lipid-transfer protein/seed storage 2S albumin superfamily protein
27.1207	27.4572	26.9594	n. def.	n. def.	n. def.	27.4078	27.6623	27.7093	n. def.	n. def.	n. def.	plastid					+	8	42.7	61.306	112.98	3529300000	102	n. def.	1	n. def.	0	0	1	0.414049	0.0760192	AT4G30920.1	protein.degradation	Cytosol aminopeptidase family protein
28.1386	28.1543	28.3036	26.0325	25.9312	25.4474	27.6335	27.6136	27.7626	27.346	27.9231	27.4992	cytosol	+		+	+	+	19	48	62.917	196.35	6900500000	239	2.39517	0.000218898	0.0804195	0.169933	1.78579	0.00202481	-0.52896	0.00167488	AT4G31180.2;AT4G31180.1	protein.aa activation.aspartate-tRNA ligase	Class II aminoacyl-tRNA and biotin synthetases superfamily protein
27.9977	27.1055	27.7684	27.3143	28.3907	28.5896	28.0154	27.8029	27.7607	27.4097	27.7115	27.5768	cytosol					+	11	45.9	25.151	208.29	7566900000	186	-0.474335	0.377189	0.293692	1.17421	-0.532223	0.259717	0.235805	0.445394	AT4G31300.3;AT4G31300.1;AT4G31300.2	protein.degradation.ubiquitin.proteasom	N-terminal nucleophile aminohydrolases (Ntn hydrolases) superfamily protein
27.6865	27.753	27.477	27.3895	27.3797	27.7827	27.9209	28.1613	27.7829	26.5495	28.0672	27.9739	endoplasmic reticulum						14	44.5	47.739	101.39	6448100000	169	0.121533	0.481107	0.424848	0.350494	0.012881	0.981011	0.316196	0.084243	AT4G31340.2;AT4G31340.1	cell.organisation	myosin heavy chain-related	1.54734
29.9559	29.8564	29.8177	29.6002	29.0402	29.0978	29.8911	29.8117	29.894	27.5149	27.317	28.3512	cytosol	+	+	+			3	46.7	106.14	323.31	29920000000	547	0.63054	0.0259606	2.13792	2.59315	-1.5184	0.0139415	-0.0110219	0.833759	AT4G31480.2;AT4G31480.1	cell.vesicle transport	Coatomer. beta subunit
28.265	27.8201	28.4272	28.3814	27.9289	27.8844	28.8731	27.6992	28.3792	29.1282	28.9568	29.2355	cytosol			+		+	4	38.4	28.367	102.91	7485600000	97	0.105861	0.68333	-0.789723	1.06083	1.04196	0.00427732	0.146371	0.723583	AT4G31700.1;AT4G31700.2	protein.synthesis.ribosomal protein.eukaryotic.40S subunit.S6	ribosomal protein S6
25.653	26.1387	25.814	n. def.	n. def.	n. def.	n. def.	n. def.	25.8626	n. def.	n. def.	n. def.	nucleus					+	8	16.1	94.08	48.585	518050000	23	n. def.	1	0	-4.34294e-08	0	1	-0.00598717	1	AT4G31880.2;AT4G31880.1	not assigned.unknown
30.3655	30.4179	30.4317	29.5594	29.873	30.0153	30.7105	30.5257	30.4921	30.9147	30.5555	30.3868	plastid	+		+		+	28	77.9	49.324	264.12	32844000000	532	0.589126	0.0123889	-0.042867	0.0898169	0.803082	0.0175208	0.171089	0.0731654	AT4G31990.4;AT4G31990.2;AT4G31990.1;AT4G31990.3	amino acid metabolism.synthesis.central amino acid metabolism.aspartate.aspartate aminotransferase	aspartate aminotransferase 5
29.8506	29.8226	29.8178	30.0048	30.1246	29.9979	29.9153	29.6784	29.801	29.0526	28.8459	28.1588	cytosol	+	+	+		+	41	52.4	98.178	323.31	17797000000	395	-0.212099	0.00746754	1.11245	1.78929	-1.35666	0.00768363	-0.0321166	0.666518	AT4G33090.1	protein.degradation	aminopeptidase M1
25.8775	n. def.	n. def.	n. def.	n. def.	n. def.	26.8131	26.3557	26.3539	n. def.	n. def.	n. def.	cytosol					+	10	57.1	25.728	41.318	2331600000	66	0	1	n. def.	0	0	1	0.630121	1	AT4G33250.1	protein.synthesis.initiation	eukaryotic translation initiation factor 3K
26.0038	26.0645	25.7952	n. def.	n. def.	n. def.	25.5409	25.7672	n. def.	n. def.	n. def.	n. def.	cytosol						7	24.2	35.98	25.963	1276400000	55	n. def.	1	0	-4.34294e-08	0	1	-0.300417	0.112333	AT4G33360.3;AT4G33360.1;AT4G33360.2	secondary metabolism.flavonoids.dihydroflavonols	NAD(P)-binding Rossmann-fold superfamily protein
26.0954	26.3995	25.9929	n. def.	n. def.	n. def.	25.9217	26.0186	25.9375	n. def.	n. def.	25.6471	plastid					+	8	29.4	56.148	31.815	1541100000	67	n. def.	1	0.312141	0	0	1	-0.203349	0.181152	AT4G33510.1;AT4G33510.2	amino acid metabolism.synthesis.aromatic aa.chorismate.3-deoxy-D-arabino-heptulosonate 7-phosphate synthase	3-deoxy-d-arabino-heptulosonate 7-phosphate synthase
24.6766	24.0388	24.7218	25.3936	n. def.	n. def.	24.5807	24.279	24.6373	24.7239	24.5826	24.2123	plasma membrane						5	21.5	22.613	65.719	570540000	57	-0.914535	1	-0.00727717	0.0127375	-0.88733	1	0.0199273	0.939573	AT4G33625.1;AT4G33625.2	not assigned.unknown
28.7369	28.8744	28.6659	28.5287	28.1457	28.7699	28.7164	28.9124	29.1049	n. def.	n. def.	27.9189	plastid					+	20	51.8	50.396	198.28	10488000000	236	0.277648	0.221176	0.992341	0	-0.562541	1	0.152153	0.299509	AT4G33680.1	amino acid metabolism.synthesis.aspartate family.lysine.LL-diaminopimelic acid aminotransferase	Pyridoxal phosphate (PLP)-dependent transferases superfamily protein
27.2996	26.3734	27.3843	27.3296	27.5424	27.8195	26.8526	27.0666	26.5712	26.887	26.4687	25.771	extracellular			+			10	20.7	64.94	52.898	1611800000	49	-0.544731	0.198159	0.454544	0.567934	-1.18829	0.0286576	-0.189013	0.621815	AT4G33820.1	not assigned.no ontology	Glycosyl hydrolase superfamily protein
28.7149	28.522	28.3892	n. def.	n. def.	29.0773	27.4136	27.4665	27.6915	n. def.	n. def.	n. def.	cytosol				+	+	12	58.7	29.155	63.797	4177600000	70	-0.53528	1	n. def.	0	0	1	-1.01815	0.00132471	AT4G34050.1;AT4G34050.2	secondary metabolism.phenylpropanoids.lignin biosynthesis.CCoAOMT	S-adenosyl-L-methionine-dependent methyltransferases superfamily protein
26.6535	26.4975	26.4699	n. def.	n. def.	25.4695	26.0392	26.2607	26.0022	26.3653	n. def.	n. def.	cytosol;nucleus				+	+	15	33.9	68.672	100.83	1689300000	63	1.07077	1	-0.264613	0	0	1	-0.439637	0.0112792	AT4G34110.1;AT2G15500.1	not assigned.unknown;RNA.processing	poly(A) binding protein 2;RNA-binding protein
26.9304	27.1832	27.2036	27.1972	27.2675	27.6903	27.1969	27.3246	27.1473	n. def.	n. def.	n. def.	plasma membrane						10	19.7	54.836	45.255	4364600000	140	-0.279275	0.190323	n. def.	0	n. def.	1	0.117182	0.316681	AT4G34138.1	misc.UDP glucosyl and glucoronyl transferases	UDP-glucosyl transferase 73B1
27.9716	28.133	27.6713	28.0944	27.7392	26.0036	27.5042	27.5699	27.3023	n. def.	n. def.	n. def.	extracellular				+		8	38.4	28.384	67.879	3817200000	95	0.646235	0.382897	n. def.	0	n. def.	1	-0.466558	0.0413871	AT4G34180.1;AT1G44542.1	DNA.unspecified	Cyclase family protein
29.6435	29.5432	29.7761	30.0535	30.2532	30.0209	29.9425	29.9843	30.1237	28.6512	29.3143	29.7831	plastid	+			+	+	21	47.3	63.324	269.91	29399000000	456	-0.4549	0.0101011	0.767338	1.08366	-0.859675	0.062878	0.362563	0.0140006	AT4G34200.1;AT3G19480.1	amino acid metabolism.synthesis.serine-glycine-cysteine group.serine.phosphoglycerate dehydrogenase	D-3-phosphoglycerate dehydrogenase		2.30024
25.2271	25.2881	25.5468	n. def.	n. def.	n. def.	24.5886	n. def.	25.0494	n. def.	n. def.	n. def.	cytosol					+	7	29.1	38.716	31.225	1148400000	53	n. def.	1	0	-4.34294e-08	0	1	-0.535004	0.0870773	AT4G34230.2;AT4G34230.1	secondary metabolism.phenylpropanoids.lignin biosynthesis.CAD	cinnamyl alcohol dehydrogenase 5	1.95828
26.2718	26.0061	26.0159	n. def.	n. def.	n. def.	n. def.	n. def.	n. def.	n. def.	n. def.	n. def.	plasma membrane					+	12	16.3	93.724	45.321	514780000	37	n. def.	1	0	-4.34294e-08	0	1	n. def.	1	AT4G34260.1	not assigned.unknown	1.2-alpha-L-fucosidases
26.448	25.5608	26.4414	n. def.	26.5385	n. def.	26.8134	26.9246	26.5074	n. def.	n. def.	n. def.	plastid					+	15	34.3	52.78	51.853	2269500000	79	-0.388395	1	n. def.	0	0	1	0.598375	0.134782	AT4G34350.1	secondary metabolism.isoprenoids.non-mevalonate pathway.HDR	4-hydroxy-3-methylbut-2-enyl diphosphate reductase	1.57207
30.5421	30.7129	30.5743	30.0372	30.103	30.0793	30.6905	30.6125	30.6145	29.4347	29.7875	n. def.	cytosol	+	+	+		+	39	67.4	98.49	323.31	44892000000	680	0.536637	0.000654224	1.02807	2.32224	-0.462044	0.0408565	0.0293852	0.64102	AT4G34450.1	cell.vesicle transport	coatomer gamma-2 subunit. putative / gamma-2 coat protein. putative / gamma-2 COP. putative
24.6118	24.667	24.513	n. def.	n. def.	n. def.	n. def.	n. def.	n. def.	n. def.	n. def.	n. def.	extracellular;vacuole.plasma membrane						6	14.5	53.121	12.302	259590000	16	n. def.	1	0	-4.34294e-08	0	1	n. def.	1	AT4G34480.1;AT2G16230.1	misc.beta 1,3 glucan hydrolases.glucan endo-1,3-beta-glucosidase;not assigned.no ontology	O-Glycosyl hydrolases family 17 protein
26.8779	26.8968	27.0026	27.3217	27.4925	27.6408	26.6112	26.2814	26.602	26.5721	27.0993	26.4933	cytosol	+		+	+	+	14	42	50.969	57.138	2814300000	100	-0.559238	0.00501871	-0.223355	0.437294	-0.763443	0.0225221	-0.42756	0.0205984	AT4G34490.1	DNA.unspecified	cyclase associated protein 1
27.5751	27.7096	27.6574	n. def.	n. def.	27.6013	27.121	27.3737	27.2321	n. def.	n. def.	n. def.	plasma membrane				+		15	36.4	56.263	59.101	1730500000	29	0.0460822	1	n. def.	0	0	1	-0.405109	0.00813923	AT4G34520.1	lipid metabolism.FA synthesis and FA elongation.fatty acid elongase	3-ketoacyl-CoA synthase 18
28.7133	28.7697	28.11	28.1885	27.9359	27.9802	28.628	28.8473	29.1824	n. def.	n. def.	n. def.	cytosol					+	9	55.3	29.803	245.69	10469000000	143	0.496143	0.0921553	n. def.	0	n. def.	1	0.354874	0.252478	AT4G34670.1	protein.synthesis.ribosomal protein.eukaryotic.40S subunit.S3A	Ribosomal protein S3Ae
29.5022	28.1621	29.4218	28.7959	29.145	28.4684	28.3963	28.8193	29.0148	n. def.	n. def.	n. def.	cytosol					+	7	70.9	18.378	178.61	19746000000	216	0.225571	0.66021	n. def.	0	n. def.	1	-0.285233	0.577271	AT4G34870.1	cell.cycle.peptidylprolyl isomerase	rotamase cyclophilin 5
27.3675	27.0813	27.6791	n. def.	n. def.	n. def.	27.5631	26.8478	27.2496	n. def.	n. def.	n. def.	peroxisome						13	54	31.571	68.882	3968000000	99	n. def.	1	n. def.	0	0	1	-0.155802	0.594223	AT4G35000.1;AT4G35970.1	redox.ascorbate and glutathione.ascorbate	ascorbate peroxidase 3;ascorbate peroxidase 5
26.0979	25.9524	26.0596	n. def.	n. def.	n. def.	25.589	25.9316	25.5173	n. def.	n. def.	n. def.	peroxisome					+	8	43.3	56.931	42.528	905160000	30	n. def.	1	n. def.	0	0	1	-0.357327	0.0572408	AT4G35090.1;AT4G35090.2	redox.dismutases and catalases	catalase 2
n. def.	26.9331	26.8066	n. def.	23.8764	n. def.	27.4121	27.279	27.4037	26.9545	26.6535	27.104	plasma membrane		+		+		3	24.3	29.742	117.43	2118400000	53	0	1	0.460907	1.52746	3.02757	1	0.49502	0.00652209	AT4G35100.2;AT4G35100.1;AT2G16850.1	transport.Major Intrinsic Proteins.PIP	8;plasma membrane intrinsic protein 2;plasma membrane intrinsic protein 3
26.1031	25.819	25.6279	n. def.	n. def.	n. def.	25.7355	n. def.	25.3417	n. def.	n. def.	n. def.	extracellular						8	36	29.987	46.091	1534000000	77	n. def.	1	0	-4.34294e-08	0	1	-0.31142	0.27018	AT4G35220.1	DNA.unspecified	Cyclase family protein
27.3574	27.1074	27.201	n. def.	n. def.	n. def.	26.9474	27.3556	27.1636	n. def.	n. def.	n. def.	mitochondrion					+	7	40.9	39.626	129.71	4234300000	88	n. def.	1	n. def.	0	0	1	-0.0664005	0.657024	AT4G35260.1;AT4G35650.1	TCA / org transformation.other organic acid transformatons.IDH;TCA / org transformation.TCA.IDH	isocitrate dehydrogenase 1;isocitrate dehydrogenase III
28.1813	28.4926	28.4768	25.9691	26.9342	26.9308	27.9006	28.057	28.1926	27.8165	27.0246	27.9112	plastid	+				+	8	45.3	47.359	148.21	9659000000	211	1.77218	0.00623915	0.465944	0.726934	0.972761	0.0848344	-0.333471	0.0646016	AT4G35630.1	amino acid metabolism.synthesis.serine-glycine-cysteine group.serine.phosphoserine aminotransferase	phosphoserine aminotransferase		1.25714
30.8466	30.8527	30.9287	30.3902	30.7335	30.3298	30.5957	30.6337	30.6936	29.445	29.845	29.604	cytosol.mitochondrion	+	+	+	+	+	28	57.9	98.151	323.31	46277000000	692	0.391521	0.0381167	1.00971	2.96596	-0.85317	0.00758482	-0.234978	0.00376373	AT4G35830.1;AT4G35830.2	TCA / org transformation.TCA.aconitase	aconitase 1
26.6697	26.1977	26.9653	n. def.	n. def.	n. def.	27.1373	27.06	26.7934	n. def.	n. def.	n. def.	cytosol						2	41.1	27.948	55.381	3025700000	59	n. def.	1	n. def.	0	0	1	0.386026	0.192577	AT4G36130.1	protein.synthesis.ribosomal protein.eukaryotic.60S subunit.L8	Ribosomal protein L2 family
27.6168	27.7328	27.6197	27.1282	26.507	26.225	27.1548	26.9465	27.2203	n. def.	25.5731	n. def.	plasma membrane;vacuole.plasma membrane	+			+	+	15	42.8	54.773	97.411	3100200000	119	1.0364	0.0183726	1.53408	0	-1.04694	1	-0.549257	0.0037914	AT4G36195.3;AT4G36195.1;AT4G36195.2;AT4G36190.1	protein.degradation.serine protease	Serine carboxypeptidase S28 family protein
26.9378	26.9285	26.6216	n. def.	n. def.	n. def.	26.5277	26.8586	26.812	26.358	n. def.	n. def.	plastid						10	21	58.72	30.454	1501000000	34	n. def.	1	0.374846	0	0	1	-0.0964845	0.546347	AT4G36220.1	secondary metabolism.phenylpropanoids.lignin biosynthesis.F5H	ferulic acid 5-hydroxylase 1
n. def.	25.3593	25.2381	n. def.	n. def.	n. def.	25.3803	25.5099	24.7385	n. def.	n. def.	n. def.	extracellular						6	23.7	35.621	15.61	348650000	15	0	1	n. def.	0	0	1	-0.0891056	0.793246	AT4G36610.1	not assigned.no ontology	alpha/beta-Hydrolases superfamily protein	5.89531
31.3248	31.4506	31.3697	30.2705	30.5186	30.3238	30.6609	30.9669	30.5999	30.5878	31.491	31.3281	vacuole.extracellular	+			+		17	38.3	59.084	288.52	23739000000	213	1.01072	0.00027225	-0.393033	0.584007	0.764657	0.0566599	-0.639091	0.00586715	AT4G36700.1	not assigned.no ontology	RmlC-like cupins superfamily protein
27.1071	27.4174	27.0198	n. def.	n. def.	26.0726	27.1178	26.9724	27.2996	n. def.	n. def.	n. def.	cytosol					+	15	33.2	71.992	78.601	3003500000	89	1.10883	1	n. def.	0	0	1	-0.0515105	0.753818	AT4G36760.1	protein.degradation	aminopeptidase P1
25.1112	25.4491	24.7842	n. def.	n. def.	n. def.	n. def.	n. def.	n. def.	n. def.	n. def.	n. def.	plastid						3	16.9	25.768	9.4154	136730000	8	n. def.	1	0	-4.34294e-08	0	1	n. def.	1	AT4G36910.1	not assigned.no ontology	Cystathionine beta-synthase (CBS) family protein
25.6649	25.4484	25.5075	26.9777	27.0888	26.939	26.1174	25.4826	26.048	n. def.	25.4897	25.3617	extracellular	+		+			5	13.5	44.331	59.11	779780000	52	-1.46156	4.94329e-05	0.457007	0.740556	-1.57617	0.000236424	0.342393	0.180244	AT4G36945.1	signalling.phosphinositides.phosphoinositide phospholipase C	PLC-like phosphodiesterases superfamily protein
26.5507	26.8207	26.8301	n. def.	n. def.	26.6726	26.9041	26.6656	26.6217	n. def.	n. def.	n. def.	plastid					+	12	42.3	36.448	59.502	1392500000	44	0.0612189	1	n. def.	0	0	1	-0.0033652	0.980106	AT4G37000.1	stress.biotic	accelerated cell death 2 (ACD2)
27.1342	27.3755	27.7106	n. def.	n. def.	n. def.	27.349	27.0959	27.5613	n. def.	n. def.	n. def.	cytosol						9	25.7	47.203	129.41	1463400000	37	n. def.	1	n. def.	0	0	1	-0.0713647	0.756105	AT4G37050.1	development.storage proteins	PATATIN-like protein 4	3.291
29.4615	29.3697	29.3559	28.5057	28.8336	28.927	30.7462	30.4661	30.8815	28.2724	28.0441	28.9311	extracellular	+	+		+		19	67.2	36.076	323.31	15598000000	250	0.640214	0.00833093	2.28199	2.83558	-0.33956	0.31385	1.30222	0.000505793	AT4G37520.1;AT4G37520.2	misc.peroxidases	Peroxidase superfamily protein
26.6169	26.7213	26.4364	n. def.	n. def.	n. def.	26.0045	n. def.	n. def.	n. def.	n. def.	n. def.	cytosol					+	3	12	42.122	29.391	589310000	9	n. def.	1	0	-4.34294e-08	0	1	-0.587047	1	AT4G37550.2;AT4G37550.3;AT4G37550.1;AT4G37560.1	misc.misc2	Acetamidase/Formamidase family protein	1.41257
27.5696	27.8919	27.5298	n. def.	n. def.	n. def.	27.1934	27.471	27.4937	n. def.	n. def.	n. def.	cytosol					+	20	43.2	73.404	104.68	3144300000	101	n. def.	1	n. def.	0	0	1	-0.277782	0.137395	AT4G37870.1;AT5G65690.1	gluconeogenesis / glyoxylate cycle.PEPCK	phosphoenolpyruvate carboxykinase 1;phosphoenolpyruvate carboxykinase 2
27.2012	24.8805	26.6413	26.6583	28.0344	27.0318	27.8159	27.5411	27.3737	27.6881	27.0663	26.851	mitochondrion					+	18	41.5	73.074	285.87	9995400000	249	-1.00049	0.284836	0.37511	0.594471	-0.0396894	0.938257	1.33591	0.133426	AT4G37910.1	stress.abiotic.heat	mitochondrial heat shock protein 70-1
26.1608	26.1548	26.2634	26.9002	27.5899	27.1581	27.2813	26.2809	26.6521	27.5877	27.4744	27.4159	mitochondrion	+				+	9	40.2	57.4	62.475	2661200000	92	-1.02308	0.00744432	-0.754579	1.19708	0.276597	0.253231	0.5451	0.137422	AT4G37930.1	C1-metabolism.glycine hydroxymethyltransferase	serine transhydroxymethyltransferase 1
27.5378	27.5181	27.7902	n. def.	26.2537	26.2205	27.828	27.8703	27.8634	27.4625	n. def.	27.6038	endoplasmic reticulum	+	+			+	21	63.7	47.739	104.56	6894400000	191	1.3783	0.00121086	0.320752	1.9912	0	1	0.238508	0.0545268	AT4G38220.1;AT4G38220.2	protein.degradation	Peptidase M20/M25/M40 family protein
27.8403	28.2574	27.6315	26.8964	27.0086	25.6761	27.2822	26.7839	27.9385	n. def.	n. def.	n. def.	plasma membrane	+					19	18.5	139.97	115.31	3017400000	94	1.38266	0.0409153	n. def.	0	n. def.	1	-0.57481	0.206469	AT4G38350.1;AT4G38350.2;AT1G42470.1	not assigned.no ontology	Patched family protein
26.7585	26.5473	26.8429	n. def.	n. def.	27.6118	27.0292	27.2666	27.1496	n. def.	27.1297	27.0598	cytosol				+	+	7	21.8	40.757	50.623	4029400000	89	-0.895505	1	0.0537068	0.220946	0	1	0.432205	0.0178779	AT4G38630.1	protein.degradation.ubiquitin	regulatory particle non-ATPase 10
30.9908	31.0402	30.9958	30.769	30.4568	30.5949	30.7449	30.7056	30.6724	30.9745	30.3803	31.1458	cytosol	+			+	+	4	76.7	18.373	114.28	33377000000	371	0.402072	0.011828	-0.12591	0.209386	0.226655	0.414051	-0.301327	0.000324438	AT4G38740.1	cell.cycle.peptidylprolyl isomerase	rotamase CYP 1		1.6085
29.7993	29.9498	29.9699	29.8561	29.7035	30.1948	29.7909	30.2503	30.0009	30.4978	30.4393	30.3641	plastid		+	+		+	9	47.2	42.987	223.47	23451000000	311	-0.0117868	0.942982	-0.419688	1.41322	0.515598	0.0265056	0.107697	0.49408	AT4G38970.1;AT4G38970.2	PS.calvin cycle.aldolase	fructose-bisphosphate aldolase 2
26.7985	26.5674	26.1254	n. def.	n. def.	27.6761	26.6418	27.5622	27.0296	27.0346	n. def.	n. def.	vacuole						11	27.5	92.832	149.96	3324600000	111	-1.17899	1	0.0432154	0	0	1	0.580786	0.155034	AT4G39080.1	transport.p- and v-ATPases	vacuolar proton ATPase A3
28.8556	28.4998	28.4417	28.0905	27.6554	27.8331	28.3383	28.6701	28.1877	n. def.	28.5956	27.8037	cytosol.nucleus	+					2	41.1	11.925	60.301	8858600000	122	0.739337	0.014986	0.199005	0.21665	0.340013	0.387531	-0.200319	0.356737	AT4G39200.2;AT4G39200.1;AT2G16360.1	protein.synthesis.ribosomal protein.eukaryotic.40S subunit.S25	Ribosomal protein S25 family protein
28.0582	28.0629	27.4836	27.9642	27.9385	28.0843	28.203	27.646	28.2635	28.3398	27.2363	28.4143	nucleus					+	6	52.7	16.578	306.19	5240000000	128	-0.127402	0.554005	0.0406958	0.0320219	0.00113487	0.997781	0.169233	0.571561	AT4G39260.1;AT4G39260.3;AT4G39260.2;AT4G39260.4	RNA.regulation of transcription.GRP	cold. circadian rhythm. and RNA binding 1
n. def.	25.5818	25.7417	n. def.	n. def.	n. def.	27.7105	27.5582	27.0283	n. def.	n. def.	n. def.	cytosol				+	+	16	68.3	38.933	310.77	19648000000	271	0	1	n. def.	0	0	1	1.7706	0.00747669	AT4G39330.1;AT4G39330.2	secondary metabolism.phenylpropanoids.lignin biosynthesis.CAD	cinnamyl alcohol dehydrogenase 9	2.11062
25.3624	25.9956	25.613	n. def.	n. def.	n. def.	n. def.	n. def.	n. def.	n. def.	n. def.	n. def.	cytosol					+	6	19.8	41.143	28.106	935190000	30	n. def.	1	0	-4.34294e-08	0	1	n. def.	1	AT4G39520.1	signalling.G-proteins	GTP-binding protein-related
28.5101	28.0957	28.2454	26.4933	27.2395	26.4252	27.6636	27.8575	28.0045	n. def.	n. def.	n. def.	mitochondrion	+			+	+	24	76.7	51.952	201.7	9051700000	283	1.56442	0.00554306	n. def.	0	n. def.	1	-0.441867	0.0474846	AT4G39660.1	amino acid metabolism.synthesis.central amino acid metabolism.alanine.alanine-glyoxylate aminotransferase	alanine:glyoxylate aminotransferase 2	1.17989	1.10985
n. def.	22.9011	n. def.	n. def.	n. def.	n. def.	23.524	22.9524	22.8607	n. def.	n. def.	n. def.	mitochondrion						7	13.2	70.552	24.751	234730000	18	0	1	n. def.	0	0	1	0.21126	1	AT4G39690.1	not assigned.unknown
27.8425	26.3619	27.9227	27.9876	28.1845	28.2069	28.1731	28.2313	28.0447	n. def.	n. def.	n. def.	plastid						3	27.1	20.136	137.15	6679100000	91	-0.750614	0.216671	n. def.	0	n. def.	1	0.774015	0.204013	AT4G39730.1	not assigned.no ontology	Lipase/lipooxygenase. PLAT/LH2 family protein	1.71692
29.5385	29.6843	29.5134	28.4878	28.3885	28.7374	29.5211	29.7002	29.644	n. def.	n. def.	n. def.	cytosol	+				+	7	58.9	56.514	323.31	20475000000	339	1.04083	0.000873097	n. def.	0	n. def.	1	0.043019	0.597302	AT4G39800.1	minor CHO metabolism.myo-inositol.InsP Synthases	myo-inositol-1-phosphate synthase 1	1.22164
28.4163	28.3522	28.3191	27.0296	26.4967	26.4503	27.6889	27.7882	27.8496	26.7158	n. def.	n. def.	plastid	+			+	+	17	45.5	57.978	124.46	8858300000	194	1.70369	0.00082237	1.05978	0	0.0569541	1	-0.586954	0.000431332	AT4G39980.1	amino acid metabolism.synthesis.aromatic aa.chorismate.3-deoxy-D-arabino-heptulosonate 7-phosphate synthase	3-deoxy-D-arabino-heptulosonate 7-phosphate synthase 1
n. def.	25.48	n. def.	25.076	24.8786	24.8692	26.4021	26.6367	26.383	27.08	26.8209	26.4263	cytosol			+			6	35.2	17.823	53.437	840770000	41	0.538739	1	-0.301779	0.660922	1.83446	0.00081005	0.993939	1	AT5G01300.1;AT5G01300.2	not assigned.no ontology	PEBP (phosphatidylethanolamine-binding protein) family protein	13.3022
26.2772	26.1761	n. def.	n. def.	n. def.	n. def.	26.7641	26.726	26.9446	n. def.	n. def.	n. def.	cytosol				+	+	5	36.9	33.216	45.533	3027400000	100	0	1	n. def.	0	0	1	0.584876	0.00858266	AT5G01410.1	Co-factor and vitamine metabolism	Aldolase-type TIM barrel family protein
25.4569	26.4666	25.5578	n. def.	n. def.	n. def.	n. def.	25.6743	n. def.	n. def.	n. def.	n. def.	mitochondrion;plastid						10	25.1	45.09	27.982	711780000	32	n. def.	1	0	-4.34294e-08	0	1	-0.152776	1	AT5G01500.1;AT3G51870.1	transport.metabolite transporters at the mitochondrial membrane	Mitochondrial substrate carrier family protein;thylakoid ATP/ADP carrier		1.34099
n. def.	n. def.	n. def.	27.8667	27.7319	29.0608	n. def.	n. def.	n. def.	29.7668	29.3726	29.7007	plastid			+			3	26.6	31.139	12.399	2682900000	55	n. def.	1	n. def.	0	1.39359	0.0338401	0	1	AT5G01530.1	PS.lightreaction.photosystem II.LHC-II	light harvesting complex photosystem II
26.6113	26.548	26.6178	n. def.	26.2263	27.427	26.2867	n. def.	26.1325	26.4256	25.7986	26.2355	cytosol				+		14	51.2	36.58	134.48	866210000	38	-0.234289	0.637452	0.0563828	0.0789789	-0.673432	0.276551	-0.38276	0.00945648	AT5G01670.1;AT5G01670.2	minor CHO metabolism.others	NAD(P)-linked oxidoreductase superfamily protein	5.67732
30.4619	30.3585	30.3693	30.0129	29.8437	30.0701	30.6162	30.6237	30.6488	30.4294	31.2343	30.5819	peroxisome	+		+	+	+	16	79.8	27.103	323.31	36673000000	377	0.420984	0.00506509	-0.11893	0.18353	0.772959	0.0391933	0.233045	0.00243993	AT5G02240.1	protein.degradation	NAD(P)-binding Rossmann-fold superfamily protein
29.0333	29.3911	29.3535	27.2707	25.8812	n. def.	30.0202	29.9316	29.8611	27.2674	27.1276	n. def.	cytosol	+	+		+	+	17	68.5	71.386	323.31	48918000000	487	2.68336	0.0155111	2.74011	4.27752	0	1	0.6783	0.0052033	AT5G02490.1;AT1G56410.1	protein.folding;stress.abiotic.heat	heat shock protein 70 (Hsp 70) family protein;Heat shock protein 70 (Hsp 70) family protein
31.9922	31.7994	31.8779	31.6522	31.8992	31.5073	32.051	31.9281	31.9344	32.4371	32.4079	32.5198	cytosol		+	+		+	15	65.9	71.357	323.31	150680000000	1114	0.203621	0.185045	-0.483754	3.12435	0.768712	0.00297435	0.081337	0.302378	AT5G02500.1;AT5G02500.2	stress.abiotic.heat	heat shock cognate protein 70-1
n. def.	n. def.	n. def.	n. def.	n. def.	n. def.	24.6085	24.7909	24.7179	n. def.	n. def.	n. def.	nucleus						3	25.5	16.218	6.4588	162340000	5	0	1	n. def.	0	0	1	n. def.	1	AT5G02560.1;AT5G02560.2	DNA.synthesis/chromatin structure.histone.core.H2A	histone H2A 12
26.3125	26.3927	n. def.	n. def.	n. def.	n. def.	26.217	25.9521	26.4961	n. def.	n. def.	n. def.	cytosol					+	11	62.1	27.09	68.884	2519500000	72	0	1	n. def.	0	0	1	-0.130901	0.568469	AT5G02790.1	misc.glutathione S transferases	Glutathione S-transferase family protein
29.213	29.1649	29.2132	28.5571	28.3383	28.518	29.2922	29.4141	29.1991	28.6824	29.0632	29.5921	cytosol	+					7	45.6	44.592	221.99	16516000000	183	0.725918	0.000468016	0.189226	0.28107	0.641445	0.0779872	0.104753	0.178609	AT5G02870.2;AT5G02870.1	protein.synthesis.ribosomal protein.eukaryotic.60S subunit.L4/L1	Ribosomal protein L4/L1 family
26.7244	26.9104	26.7203	n. def.	n. def.	n. def.	26.6371	n. def.	26.5619	n. def.	n. def.	n. def.	mitochondrion					+	7	40.9	40.624	98.445	3257500000	109	n. def.	1	0	-4.34294e-08	0	1	-0.185504	0.118995	AT5G03290.1	TCA / org transformation.other organic acid transformatons.IDH	isocitrate dehydrogenase V
27.1188	26.9372	n. def.	n. def.	n. def.	27.0914	26.4668	26.7538	26.6632	n. def.	n. def.	n. def.	cytosol					+	7	75.9	37.846	124.1	2189100000	76	0	1	n. def.	0	0	1	-0.400082	0.05283	AT5G03300.1	nucleotide metabolism.salvage.nucleoside kinases.adenosine kinase	adenosine kinase 2
26.7646	27.1542	26.8087	n. def.	n. def.	n. def.	26.9963	27.0283	26.6947	n. def.	n. def.	n. def.	cytosol					+	14	42.8	47.479	100.9	4080700000	137	n. def.	1	n. def.	0	0	1	-0.00273196	0.987406	AT5G03630.1	redox.ascorbate and glutathione.ascorbate	Pyridine nucleotide-disulphide oxidoreductase family protein
25.4499	25.4516	26.0621	n. def.	n. def.	n. def.	25.589	n. def.	n. def.	n. def.	n. def.	n. def.	plastid						11	24	92.59	48.117	1216900000	47	n. def.	1	0	-4.34294e-08	0	1	-0.0655149	1	AT5G03650.1	major CHO metabolism.synthesis.starch.starch branching	starch branching enzyme 2.2
25.0733	n. def.	24.6881	n. def.	n. def.	n. def.	25.1259	25.8486	24.8402	n. def.	n. def.	n. def.	cytosol						10	21.6	56.659	69.565	775860000	40	0	1	n. def.	0	0	1	0.390861	0.413891	AT5G04420.3;AT5G04420.2;AT5G04420.1	not assigned.no ontology	Galactose oxidase/kelch repeat superfamily protein
28.1929	28.1701	28.0919	27.6221	28.3449	27.6225	28.2288	28.474	28.2373	28.3482	27.7838	28.4671	nucleus					+	19	73.5	33.82	174.83	6991200000	191	0.288465	0.300478	0.113673	0.193271	0.336514	0.352379	0.161722	0.13315	AT5G04430.1;AT5G04430.2	RNA.RNA binding	binding to TOMV RNA 1L (long form)
28.0343	27.8224	28.1551	28.0791	27.4584	27.4007	28.1866	28.0021	28.2728	27.19	26.9208	n. def.	plastid		+			+	19	31.9	71.949	86.683	8361200000	219	0.35788	0.206959	1.09843	2.33157	-0.590667	0.141527	0.149885	0.299322	AT5G04590.1	S-assimilation.sulfite redox	sulfite reductase		1.19178
26.8589	26.8925	27.058	n. def.	n. def.	n. def.	26.5853	26.8369	27.0939	n. def.	n. def.	n. def.	plastid					+	9	30.2	33.242	41.143	2495800000	85	n. def.	1	n. def.	0	0	1	-0.0977453	0.572365	AT5G04740.1;AT5G04740.2	amino acid metabolism	ACT domain-containing protein
25.1061	25.5328	25.0667	n. def.	n. def.	n. def.	25.366	25.4011	24.922	n. def.	n. def.	n. def.	plasma membrane					+	8	15.3	72.303	25.994	1338500000	68	n. def.	1	n. def.	0	0	1	-0.00550969	0.980745	AT5G04885.1	misc.gluco-, galacto- and mannosidases	Glycosyl hydrolase family protein
28.8204	28.966	28.6938	27.3364	28.029	27.7608	28.622	28.8316	28.4164	n. def.	27.8486	27.9294	cytosol	+	+			+	16	43.3	57.718	189.12	11057000000	263	1.11804	0.00667158	0.734319	1.729	0.180279	0.540903	-0.203438	0.228851	AT5G05010.2;AT5G05010.1	cell.vesicle transport	clathrin adaptor complexes medium subunit family protein
n. def.	25.6947	n. def.	n. def.	n. def.	n. def.	26.724	27.3806	25.8057	25.5074	27.5284	n. def.	cytosol					+	16	78.9	23.331	323.31	48542000000	333	0	1	0.118894	0.0414643	0	1	0.942092	1	AT5G05270.2;AT5G05270.1	secondary metabolism.flavonoids.chalcones	Chalcone-flavanone isomerase family protein
24.3659	n. def.	24.2303	n. def.	25.8069	n. def.	24.348	23.1052	23.7355	n. def.	n. def.	n. def.	plasma membrane					+	5	10.7	68.434	25.269	322790000	21	0	1	n. def.	0	0	1	-0.56855	0.30955	AT5G05480.1	not assigned.unknown	Peptide-N4-(N-acetyl-beta-glucosaminyl)asparagine amidase A protein
27.5797	26.5437	27.4182	25.9394	n. def.	n. def.	28.0317	27.4454	27.7864	n. def.	27.272	n. def.	cytosol						6	50.3	34.728	187.56	5660900000	156	1.24108	1	0.482426	0	0	1	0.573952	0.189932	AT5G05780.1;AT5G05780.2	protein.degradation.ubiquitin.proteasom	RP non-ATPase subunit 8A
25.9737	25.6997	25.7889	25.5778	26.0899	26.2706	25.0917	25.3863	25.5817	n. def.	n. def.	n. def.	cytosol;peroxisome				+	+	11	51.5	28.292	50.815	1442800000	53	-0.158625	0.515496	n. def.	0	n. def.	1	-0.467515	0.0461082	AT5G06060.1;AT2G29310.2;AT2G29310.1	misc.nitrilases, *nitrile lyases, berberine bridge enzymes, reticuline oxidases, troponine reductases	NAD(P)-binding Rossmann-fold superfamily protein
25.5572	25.7963	25.7856	n. def.	n. def.	n. def.	25.7596	26.0813	25.9497	n. def.	n. def.	n. def.	cytosol						13	31.3	46.523	31.807	1228300000	51	n. def.	1	n. def.	0	0	1	0.217199	0.148737	AT5G06140.1	protein.targeting.secretory pathway.vacuole	sorting nexin 1
26.0197	25.9884	25.4405	n. def.	n. def.	n. def.	26.006	25.7764	n. def.	n. def.	n. def.	n. def.	cytosol					+	20	26.6	119.62	72.643	1316300000	60	n. def.	1	0	-4.34294e-08	0	1	0.0749633	0.789878	AT5G06460.1	protein.degradation.ubiquitin.E1	ubiquitin activating enzyme 2
30.2865	30.38	30.3893	30.1801	30.0388	30.1372	30.1496	30.1567	30.0241	27.1858	28.1716	27.8425	extracellular	+	+	+	+	+	17	42.9	48.694	136.41	16325000000	234	0.233206	0.0118204	2.3768	2.90141	-2.38538	0.00123483	-0.241789	0.0111218	AT5G07030.1	RNA.regulation of transcription.putative transcription regulator	Eukaryotic aspartyl protease family protein
29.7992	30.0724	29.8976	29.2542	28.9451	28.8452	29.0456	28.9855	28.7351	29.0508	29.3034	29.1438	plasma membrane	+			+		7	45.9	19.874	132.66	7626700000	57	0.908213	0.00346594	-0.24393	0.948452	0.151145	0.351711	-1.001	0.00128654	AT5G07190.2;AT5G07190.1	development.unspecified	seed gene 3
24.0104	23.7333	24.1354	n. def.	n. def.	25.4269	24.0631	n. def.	23.7353	n. def.	n. def.	n. def.	endoplasmic reticulum						6	23.5	60.489	25.67	207300000	33	-1.46719	1	0	-4.34294e-08	0	1	-0.0605332	0.77772	AT5G07340.1;AT5G07340.2	signalling.calcium	Calreticulin family protein
30.4902	30.5166	30.4916	29.9537	29.2903	29.4384	30.0637	30.191	30.2878	30.4282	29.7027	29.8463	mitochondrion	+			+	+	34	57.9	108.23	323.31	24383000000	475	0.938687	0.00955354	0.188394	0.336554	0.431633	0.222796	-0.31866	0.00823196	AT5G07350.1;AT5G07350.2	RNA.regulation of transcription.Zn-finger(CCHC)	TUDOR-SN protein 1
26.9714	27.2576	27.4835	n. def.	n. def.	n. def.	26.8163	n. def.	26.6917	n. def.	n. def.	n. def.	mitochondrion					+	10	40.9	44.699	34.135	3231400000	69	n. def.	1	0	-4.34294e-08	0	1	-0.483519	0.0911692	AT5G07440.2;AT5G07440.1;AT5G07440.3	N-metabolism.N-degradation.glutamate dehydrogenase	glutamate dehydrogenase 2		3.6295
28.4532	28.6302	28.3734	n. def.	n. def.	n. def.	28.7332	28.7731	28.8407	n. def.	n. def.	n. def.	endoplasmic reticulum				+		29	71.2	56.786	323.31	43626000000	497	n. def.	1	n. def.	0	0	1	0.296743	0.0224725	AT5G07990.1	secondary metabolism.flavonoids.dihydroflavonols.flavonoid 3''-monooxygenase	Cytochrome P450 superfamily protein
28.1335	27.6321	28.1225	26.6592	26.4281	26.7032	28.0846	27.733	28.1082	n. def.	n. def.	n. def.	vacuole	+				+	9	31	53.607	124.81	4212300000	92	1.36587	0.00183212	n. def.	0	n. def.	1	0.0125395	0.954174	AT5G08260.1	protein.degradation.serine protease	serine carboxypeptidase-like 35
27.9015	28.1319	28.1174	26.0129	n. def.	27.1407	28.2607	28.3732	28.1781	27.5347	26.3569	27.7776	plastid	+				+	12	33	41.043	58.496	4401000000	98	1.47345	0.0419285	1.0476	1.11364	0.646275	0.427093	0.220424	0.0779258	AT5G08280.1	tetrapyrrole synthesis.porphobilinogen deaminase	hydroxymethylbilane synthase
27.4153	27.6411	27.8439	n. def.	n. def.	n. def.	26.8774	27.0366	27.6204	n. def.	n. def.	n. def.	mitochondrion					+	4	36	36.151	113.3	6083400000	131	n. def.	1	n. def.	0	0	1	-0.45528	0.151871	AT5G08300.1	TCA / org transformation.TCA.succinyl-CoA ligase	Succinyl-CoA ligase. alpha subunit
26.8502	27.2479	27.0684	n. def.	n. def.	n. def.	n. def.	27.0068	26.5662	n. def.	n. def.	n. def.	mitochondrion					+	15	40.7	53.449	56.72	2706800000	76	n. def.	1	0	-4.34294e-08	0	1	-0.268966	0.311208	AT5G08530.1	mitochondrial electron transport / ATP synthesis.NADH-DH.localisation not clear	51 kDa subunit of complex I
n. def.	n. def.	n. def.	n. def.	n. def.	n. def.	26.1996	26.1098	25.4772	n. def.	n. def.	n. def.	plastid						10	40.5	38.655	27.037	1062800000	30	0	1	n. def.	0	0	1	n. def.	1	AT5G08540.1	not assigned.unknown
26.1887	26.2562	26.2503	n. def.	n. def.	n. def.	25.6115	25.7344	25.8997	n. def.	n. def.	n. def.	cytosol				+	+	6	45.5	54.976	44.701	1351300000	33	n. def.	1	n. def.	0	0	1	-0.483202	0.00498449	AT5G08570.1;AT3G25960.1;AT3G04050.1;AT3G55650.1	glycolysis.cytosolic branch.pyruvate kinase (PK);glycolysis.unclear/dually targeted.pyruvate kinase (PK)	Pyruvate kinase family protein
26.4482	26.064	26.1091	n. def.	n. def.	n. def.	26.0912	26.1648	25.8868	n. def.	n. def.	n. def.	cytosol						14	45.5	38.281	54.817	1553100000	65	n. def.	1	n. def.	0	0	1	-0.159459	0.339096	AT5G08640.2;AT5G08640.1	secondary metabolism.flavonoids.flavonols.flavonol synthase (FLS)	flavonol synthase 1
32.0925	32.1718	32.0066	31.7464	31.7946	31.5772	32.2873	32.4773	32.357	32.1027	32.1069	32.1445	mitochondrion	+	+	+	+	+	30	70.9	59.712	323.31	145910000000	1025	0.384246	0.00914737	0.255854	1.96081	0.411954	0.00359316	0.283562	0.0178996	AT5G08690.1;AT5G08670.1;AT5G08680.1	mitochondrial electron transport / ATP synthesis.F1-ATPase	ATP synthase alpha/beta family protein
28.6858	28.3862	28.437	28.7521	28.8662	28.9965	28.5669	28.7079	28.9221	29.3778	29.1204	28.9987	mitochondrion	+	+			+	20	43.5	72.99	239.64	14298000000	385	-0.368608	0.0339755	-0.433297	1.33254	0.294015	0.090187	0.229326	0.173518	AT5G09590.1;AT4G32208.1	stress.abiotic.heat	heat shock protein 70 (Hsp 70) family protein;mitochondrial HSO70 2
27.965	28.1122	27.9231	25.8109	25.7222	26.3471	27.3096	27.7089	27.5162	n. def.	n. def.	n. def.	vacuole	+			+		9	33.5	52.578	128.44	2149200000	59	2.04006	0.000556177	n. def.	0	n. def.	1	-0.48852	0.0192018	AT5G09640.1	protein.degradation	serine carboxypeptidase-like 19
25.7866	26.1368	25.8541	26.194	26.0813	n. def.	26.0846	26.165	26.3333	26.083	25.9825	26.4267	plastid					+	11	40.3	33.38	40.981	2199500000	73	-0.211783	0.239533	0.0302353	0.0689853	0.0264279	0.891766	0.268447	0.107674	AT5G09650.1	nucleotide metabolism.phosphotransfer and pyrophosphatases.misc	pyrophosphorylase 6
26.7275	26.0095	26.7695	27.5472	27.8042	26.7442	27.0432	24.788	26.5008	26.8113	26.9157	25.9151	extracellular					+	19	38.4	83.221	321.84	18502000000	321	-0.863021	0.0991746	-0.436684	0.227888	-0.817843	0.143505	-0.391507	0.616908	AT5G09730.1;AT3G19620.1	cell wall.degradation.mannan-xylose-arabinose-fucose	beta-xylosidase 3;Glycosyl hydrolase family protein
31.8129	32.0759	31.8593	31.6963	31.7504	31.658	31.815	32.004	32.0398	32.2739	32.2026	32.3757	cytosol		+	+		+	9	74.5	41.735	323.31	119420000000	873	0.214488	0.0658705	-0.331131	1.73862	0.582491	0.000513916	0.0368722	0.747579	AT5G09810.1;AT2G42170.1	cell.organisation	actin 7;Actin family protein
28.6229	28.9261	28.784	27.2597	26.7582	26.6889	28.5658	28.202	28.5078	n. def.	n. def.	n. def.	nucleus	+				+	12	57	50.837	188.7	12139000000	238	1.87538	0.000720956	n. def.	0	n. def.	1	-0.352422	0.0691644	AT5G09900.1;AT5G09900.2;AT5G09900.3	protein.degradation.ubiquitin.proteasom	26S proteasome regulatory subunit. putative (RPN5)
28.7858	28.312	28.5052	26.8744	28.3025	26.8347	28.7152	29.171	28.6263	27.9526	28.1317	n. def.	plastid		+			+	7	53.4	24.123	44.658	5184800000	80	1.19711	0.0755955	0.795356	1.40093	0.704932	0.342607	0.303173	0.236121	AT5G10160.1	lipid metabolism.FA synthesis and FA elongation.beta hydroxyacyl ACP dehydratase	Thioesterase superfamily protein
n. def.	n. def.	n. def.	n. def.	n. def.	n. def.	26.9181	26.5789	26.8727	n. def.	n. def.	n. def.	cytosol						15	59.7	36.569	99.395	3399400000	111	0	1	n. def.	0	0	1	n. def.	1	AT5G10220.1	cell.organisation	annexin 6
25.9145	27.2218	25.9029	n. def.	n. def.	n. def.	27.6075	28.2068	28.3563	26.8071	n. def.	n. def.	cytosol				+		15	59.8	36.495	139.3	12362000000	215	n. def.	1	1.24977	0	0	1	1.71047	0.0257397	AT5G10230.1	cell.organisation	annexin 7
30.4954	30.4292	30.3399	29.4643	29.1197	29.1911	30.3636	30.5325	30.479	29.362	30.1192	30.0338	cytosol	+				+	7	44.2	28.162	275.32	41348000000	435	1.16316	0.000524483	0.620054	1.19179	0.579969	0.0907811	0.0368608	0.612483	AT5G10360.1;AT5G10360.2	protein.synthesis.ribosomal protein.eukaryotic.40S subunit.S6	Ribosomal protein S6e
29.2153	28.994	29.1346	28.862	28.9209	29.018	29.365	28.9621	29.1114	29.9779	29.6287	29.4232	cytosol			+		+	6	57.3	27.975	240.63	18297000000	307	0.180943	0.0839462	-0.53043	1.24462	0.742919	0.0115319	0.0315456	0.825697	AT5G10450.1;AT5G10450.2;AT5G10450.3;AT5G10450.4	signalling.14-3-3 proteins	G-box regulating factor 6
25.1242	25.3174	25.4312	n. def.	n. def.	n. def.	n. def.	n. def.	n. def.	n. def.	n. def.	n. def.	cytosol.nucleus						4	19	25.326	21.24	1004500000	54	n. def.	1	0	-4.34294e-08	0	1	n. def.	1	AT5G10480.1;AT5G10480.3;AT5G10480.2	protein.postranslational modification	Protein-tyrosine phosphatase-like. PTPLA
29.1171	28.9964	29.159	28.9001	28.6986	28.6677	28.9169	29.1604	28.8993	27.9361	28.3125	27.8588	cytosol	+	+	+		+	20	65.2	79.043	246.71	13281000000	299	0.3354	0.0186795	0.9564	2.37042	-0.71966	0.0103664	-0.0986608	0.368113	AT5G10540.1	protein.degradation	Zincin-like metalloproteases family protein
26.6879	26.5795	26.3325	n. def.	n. def.	n. def.	26.4054	24.9472	25.9848	n. def.	n. def.	n. def.	plasma membrane						6	21.3	74.466	34.29	2176600000	53	n. def.	1	n. def.	0	0	1	-0.754165	0.166033	AT5G10840.1	not assigned.unknown	Endomembrane protein 70 protein family
26.1803	26.6041	26.0558	n. def.	n. def.	n. def.	n. def.	26.2384	n. def.	n. def.	n. def.	n. def.	plastid					+	17	46.8	57.512	52.394	1381000000	48	n. def.	1	0	-4.34294e-08	0	1	-0.0416641	1	AT5G10920.1	amino acid metabolism.synthesis.glutamate family.arginine.argininosuccinate lyase	L-Aspartase-like family protein
29.2053	29.3434	28.9492	28.169	26.8962	26.9973	29.2154	29.1279	29.5455	27.1204	26.8576	n. def.	nucleus	+	+			+	24	74.5	48.337	227.06	19529000000	301	1.81179	0.012965	2.30728	2.91214	-0.365181	0.544782	0.130301	0.490335	AT5G11200.1;AT5G11170.1;AT5G11200.3;AT5G11200.2;AT5G11170.2	DNA.synthesis/chromatin structure	DEAD/DEAH box RNA helicase family protein
26.7834	26.8214	26.4525	n. def.	n. def.	n. def.	26.7308	26.5604	26.9206	n. def.	n. def.	n. def.	plastid					+	13	45.9	48.954	55.533	2875900000	98	n. def.	1	n. def.	0	0	1	0.0514685	0.75902	AT5G11520.1	amino acid metabolism.synthesis.central amino acid metabolism.aspartate.aspartate aminotransferase	aspartate aminotransferase 3
27.3608	27.5534	27.3039	25.9971	n. def.	n. def.	27.2849	27.3747	27.4513	n. def.	n. def.	n. def.	plasma membrane						25	32.6	108.87	133.71	4836700000	206	1.40893	1	n. def.	0	0	1	-0.0357698	0.709821	AT5G11560.1	not assigned.no ontology	catalytics
27.3347	26.75	26.9954	27.3242	n. def.	27.2022	27.5022	27.0452	27.0857	n. def.	n. def.	n. def.	cytosol					+	17	54.3	64.412	116.45	5163700000	143	-0.236537	0.36761	n. def.	0	0	1	0.184349	0.456286	AT5G11670.1;AT5G25880.1	TCA / org transformation.other organic acid transformatons.malic	NADP-malic enzyme 2;NADP-malic enzyme 3
25.2554	26.0674	25.907	n. def.	n. def.	n. def.	25.4855	25.8735	25.867	n. def.	n. def.	n. def.	cytosol					+	7	31	33.395	27.342	1096100000	35	n. def.	1	n. def.	0	0	1	-0.0012366	0.996681	AT5G11810.1	not assigned.unknown			1.51156
27.3506	26.8768	27.444	25.9184	26.0826	26.1734	27.4633	27.454	27.5521	n. def.	n. def.	n. def.	plastid	+				+	7	51.7	54.163	115.84	5187200000	169	1.16563	0.00363303	n. def.	0	n. def.	1	0.266015	0.210073	AT5G11880.1	amino acid metabolism.synthesis.aspartate family.lysine.diaminopimelate decarboxylase	Pyridoxal-dependent decarboxylase family protein
26.7976	26.9982	26.5642	n. def.	n. def.	n. def.	26.7154	26.5486	26.5327	n. def.	n. def.	n. def.	plastid					+	12	34.7	40.33	70.912	2688900000	107	n. def.	1	n. def.	0	0	1	-0.187757	0.246228	AT5G12040.1;AT5G12040.2	not assigned.no ontology	Nitrilase/cyanide hydratase and apolipoprotein N-acyltransferase family protein
n. def.	26.2489	n. def.	25.9654	25.9108	25.6503	26.0823	26.4264	26.4002	26.6453	26.5352	27.0224	cytosol			+			6	79.2	11.255	95.965	1362200000	52	0.406711	1	-0.431343	1.10014	0.892142	0.00723414	0.054088	1	AT5G12140.1	protein.degradation.cysteine protease	cystatin-1	1.80101
26.7881	26.6792	26.8545	n. def.	n. def.	27.48	27.0418	27.9216	n. def.	27.025	n. def.	n. def.	cytosol						7	77.5	50.585	144.17	6898900000	145	-0.706085	1	0	-4.34294e-08	0	1	0.70777	0.124641	AT5G12250.1	cell.organisation	beta-6 tubulin
26.8628	26.9144	26.8957	26.1544	27.2364	27.2737	26.8601	26.738	26.8985	n. def.	27.5147	n. def.	plastid						10	30.8	41.323	41.262	3372300000	109	0.00277964	0.994325	-0.682457	0	0.626444	1	-0.0587928	0.31054	AT5G12470.1	not assigned.unknown	Protein of unknown function (DUF3411)
28.7965	28.6712	28.6435	28.3423	28.2784	28.5367	28.755	28.6677	28.6833	28.1165	28.2483	27.8931	extracellular	+	+			+	29	42.9	96.235	258.13	10903000000	334	0.317942	0.0248859	0.616008	2.3438	-0.299835	0.0816316	-0.00176875	0.975533	AT5G12950.1;AT5G12960.1	not assigned.unknown	Putative glycosyl hydrolase of unknown function (DUF1680)
26.4476	26.6026	26.3638	n. def.	n. def.	n. def.	25.8507	n. def.	25.2731	n. def.	n. def.	n. def.	plastid				+	+	8	43.1	27.879	36.349	952590000	35	n. def.	1	0	-4.34294e-08	0	1	-0.909413	0.0300014	AT5G13120.2;AT5G13120.1	cell.cycle.peptidylprolyl isomerase	cyclophilin 20-2
25.8212	25.59	25.706	n. def.	n. def.	n. def.	n. def.	n. def.	n. def.	n. def.	n. def.	n. def.	cytosol					+	5	14.3	66.978	27.719	267840000	11	n. def.	1	0	-4.34294e-08	0	1	n. def.	1	AT5G13370.1	hormone metabolism.auxin.induced-regulated-responsive-activated	Auxin-responsive GH3 family protein	2.60499
31.2595	31.0709	31.1974	30.8968	30.8311	30.7905	31.03	31.1031	31.1051	30.6551	30.8726	31.1189	plastid	+				+	23	63.9	47.698	323.31	36640000000	401	0.336445	0.00611513	0.197165	0.654901	0.0427583	0.771364	-0.096522	0.187268	AT5G13420.1	OPP.non-reductive PP.transaldolase	Aldolase-type TIM barrel family protein
27.0319	26.7577	26.8059	n. def.	n. def.	n. def.	27.0599	27.3833	27.1267	n. def.	n. def.	n. def.	mitochondrion						7	26.8	29.607	98.482	3555400000	104	n. def.	1	n. def.	0	0	1	0.324797	0.0666506	AT5G13430.1;AT5G13440.1	mitochondrial electron transport / ATP synthesis.cytochrome c reductase	Ubiquinol-cytochrome C reductase iron-sulfur subunit
27.1951	27.3606	27.2964	n. def.	n. def.	n. def.	27.5219	27.68	27.3652	n. def.	n. def.	n. def.	mitochondrion						11	54.2	26.321	78.155	4636600000	99	n. def.	1	n. def.	0	0	1	0.238335	0.0814107	AT5G13450.1;AT5G13450.2	mitochondrial electron transport / ATP synthesis.F1-ATPase	delta subunit of Mt ATP synthase
28.2394	28.6769	n. def.	n. def.	27.7475	27.2113	28.5203	28.5185	28.6139	n. def.	n. def.	n. def.	mitochondrion						7	43.9	41.745	44.518	11857000000	116	0	1	n. def.	0	0	1	0.0927658	0.619417	AT5G13490.2;AT5G13490.1	transport.unspecified cations	ADP/ATP carrier 2
27.5967	26.4293	27.488	n. def.	n. def.	27.9172	27.1849	26.1549	27.1152	27.6281	27.7737	27.1975	plasma membrane						21	43.5	69.265	116.92	5592100000	191	-0.745902	1	-0.714771	0.889232	-0.384141	1	-0.35301	0.518381	AT5G13520.1	protein.degradation	peptidase M1 family protein
25.9094	25.8489	25.8178	n. def.	25.761	26.3097	26.457	25.6252	25.684	26.0736	25.794	26.0028	nucleus						15	28	76.65	94.308	1409200000	85	-0.176653	0.457006	-0.0347652	0.0421774	-0.0784988	0.756827	0.0633888	0.825498	AT5G13560.1	not assigned.no ontology
26.4512	26.0267	26.0129	n. def.	n. def.	n. def.	28.3527	28.5347	27.2573	n. def.	n. def.	n. def.	plastid				+	+	33	29.3	153.57	110.75	2899500000	116	n. def.	1	n. def.	0	0	1	1.88462	0.011301	AT5G13630.1;AT5G13630.2	tetrapyrrole synthesis.magnesium chelatase	magnesium-chelatase subunit chlH. chloroplast. putative / Mg-protoporphyrin IX chelatase. putative (CHLH)
26.852	27.0044	26.865	n. def.	n. def.	n. def.	27.2238	27.1852	27.4532	n. def.	n. def.	n. def.	cytosol				+		11	44	38.268	130.34	3447800000	88	n. def.	1	n. def.	0	0	1	0.380266	0.017156	AT5G13710.2;AT5G13710.1	hormone metabolism.brassinosteroid.synthesis-degradation.sterols.SMT2	sterol methyltransferase 1
27.4094	27.0805	27.3876	26.3382	n. def.	n. def.	27.6071	n. def.	27.5946	27.3023	27.224	26.9534	nucleus		+			+	6	60.3	22.057	158.3	3538100000	76	0.954343	1	0.440956	1.31676	0.8217	1	0.308313	0.110181	AT5G13850.1	cell.unspecified	nascent polypeptide-associated complex subunit alpha-like protein 3
26.3674	24.7649	n. def.	n. def.	n. def.	n. def.	27.2982	27.4236	27.4706	n. def.	24.538	n. def.	cytosol						17	63.8	43.115	323.31	68137000000	419	0	1	2.85942	0	0	1	1.83126	0.0555373	AT5G13930.1	secondary metabolism.flavonoids.chalcones.naringenin-chalcone synthase	Chalcone and stilbene synthase family protein
28.4908	29.4626	28.413	n. def.	29.0923	28.4761	29.11	28.7497	28.5973	n. def.	n. def.	n. def.	plasma membrane.endoplasmic reticulum						3	29.2	21.104	131.49	8025900000	83	0.00459067	0.993151	n. def.	0	0	1	0.0302283	0.938858	AT5G14030.4;AT5G14030.3;AT5G14030.2;AT5G14030.1	not assigned.no ontology	translocon-associated protein beta (TRAPB) family protein
29.033	28.8237	28.7494	28.9863	29.2399	29.2465	29.1184	28.7988	28.9873	28.4316	28.3418	28.2503	plastid		+	+			16	48	40.089	113.1	22231000000	314	-0.288914	0.0747315	0.626947	2.38051	-0.816345	0.00124442	0.0995159	0.472992	AT5G14040.1;AT3G48850.1	transport.metabolite transporters at the mitochondrial membrane	1;2;phosphate transporter 3
25.8773	26.158	25.9004	n. def.	n. def.	n. def.	25.8992	25.7892	25.8551	n. def.	n. def.	n. def.	cytosol						12	40.1	47.74	89.537	2137800000	102	n. def.	1	n. def.	0	0	1	-0.130767	0.242683	AT5G14250.1;AT5G14250.2	signalling.light.COP9 signalosome	Proteasome component (PCI) domain protein
25.6355	25.5069	25.8961	n. def.	n. def.	n. def.	25.5587	25.3081	25.8641	n. def.	n. def.	n. def.	extracellular						6	14.7	43.57	20.008	552700000	21	n. def.	1	n. def.	0	0	1	-0.102527	0.630876	AT5G14450.1	misc.GDSL-motif lipase	GDSL-like Lipase/Acylhydrolase superfamily protein
26.4292	26.1036	26.4341	26.7894	27.2234	27.0335	25.8805	26.175	26.0863	n. def.	n. def.	n. def.	mitochondrion	+				+	13	39.8	54.195	51.517	2250100000	95	-0.693161	0.0141236	n. def.	0	n. def.	1	-0.27503	0.120707	AT5G14590.1	TCA / org transformation.TCA.IDH	Isocitrate/isopropylmalate dehydrogenase family protein
29.5786	29.358	29.5111	29.3487	29.4015	29.3907	29.2061	29.415	29.2756	28.8639	27.622	28.686	mitochondrion					+	21	60.7	42.409	181.9	12690000000	310	0.102272	0.202721	0.908258	1.08772	-0.989675	0.0632916	-0.183688	0.109736	AT5G14780.1	C1-metabolism.formate dehydrogenase	formate dehydrogenase
29.6801	29.7836	29.9131	27.4731	27.2464	27.9372	30.1089	30.0637	30.0181	27.6699	29.8169	n. def.	mitochondrion	+			+		12	64.2	29.21	287.63	28612000000	334	2.24009	0.00047243	1.32019	0.703747	1.19116	0.252132	0.271257	0.0199336	AT5G15090.2;AT5G15090.1	transport.porins	voltage dependent anion channel 3
29.1945	29.0371	29.1912	28.3652	28.522	28.798	29.9837	29.8282	29.6558	25.8681	28.743	28.1265	extracellular	+			+		19	62.6	36.225	233.06	8438600000	154	0.579195	0.0133145	2.24339	1.19958	-0.982528	0.328186	0.68167	0.0032224	AT5G15180.1;AT3G01190.1	misc.peroxidases	Peroxidase superfamily protein	8.19971
30.7046	30.716	30.6324	30.5143	30.5271	30.7066	30.6897	30.798	30.6141	30.2049	30.5612	30.122	cytosol		+				8	52.5	23.036	122.08	48483000000	312	0.101679	0.205809	0.404574	1.30793	-0.286624	0.125494	0.0162703	0.797863	AT5G15200.1;AT5G15200.2	protein.synthesis.ribosomal protein.eukaryotic.40S subunit.S9	Ribosomal protein S4
25.4945	26.0885	26.3143	26.614	27.2768	26.9933	24.8869	26.3039	25.9064	26.0295	25.7224	26.4249	cytosol;plastid	+		+		+	32	41.3	108.94	122.47	3481000000	160	-0.995581	0.0328132	-0.35986	0.314113	-0.902454	0.0320582	-0.266733	0.613492	AT5G15450.1;AT4G14670.1;AT1G74310.1	stress.abiotic.heat	casein lytic proteinase B2;casein lytic proteinase B3;heat shock protein 101
30.1339	30.3098	30.1228	29.3842	29.1746	29.3704	30.3591	30.3774	30.3268	30.2857	30.2165	30.3996	cytosol;extracellular	+		+		+	12	65.4	53.117	287.36	34824000000	449	0.879109	0.000637374	0.0538286	0.413262	0.990894	0.000326851	0.165613	0.0565869	AT5G15490.1;AT3G01010.1	cell wall.precursor synthesis.UDP-Glc dehydrogenase (UGD)	UDP-glucose 6-dehydrogenase family protein;UDP-glucose/GDP-mannose dehydrogenase family protein
26.3206	26.7041	26.4348	n. def.	27.1291	n. def.	25.439	26.0813	n. def.	26.9215	26.8738	26.9208	plastid		+				4	18.8	27.279	13.63	793440000	22	-0.642578	1	-1.14523	1.75605	-0.223689	1	-0.726343	0.0813111	AT5G15530.1	lipid metabolism.FA synthesis and FA elongation.Acetyl CoA Carboxylation.heteromeric Complex.Biotin Carboxyl Carrier Protein	biotin carboxyl carrier protein 2
29.8122	30.2016	30.1005	29.3223	29.241	29.1674	29.6912	29.862	29.8839	n. def.	29.124	n. def.	cytosol	+				+	11	78.9	40.89	143.03	17539000000	235	0.794527	0.00313512	0.688374	0	-0.119592	1	-0.225746	0.161437	AT5G15650.1	cell wall.cell wall proteins.RGP	reversibly glycosylated polypeptide 2
30.0752	29.9365	29.9456	30.4286	30.7274	30.8259	30.2849	30.0861	30.2149	27.9596	30.0061	29.3418	cytosol	+			+	+	9	72.8	30.182	323.31	35791000000	384	-0.674904	0.00612818	1.09281	0.837243	-1.55816	0.0642773	0.209557	0.046269	AT5G16050.1	signalling.14-3-3 proteins	general regulatory factor 5
28.7254	28.9911	28.6676	n. def.	n. def.	28.1821	29.1837	29.4715	29.2038	n. def.	n. def.	n. def.	cytosol				+		14	68.9	22.06	227.68	12958000000	163	0.612604	1	n. def.	0	0	1	0.491595	0.0225279	AT5G16130.1	protein.synthesis.ribosomal protein.eukaryotic.40S subunit.S7	Ribosomal protein S7e family protein
25.6431	25.9308	n. def.	n. def.	n. def.	n. def.	25.6641	26.0086	25.5603	n. def.	n. def.	n. def.	plastid						10	36.9	45.86	61.827	447490000	18	0	1	n. def.	0	0	1	-0.0426467	0.848659	AT5G16230.1	lipid metabolism.FA synthesis and FA elongation.ACP desaturase	Plant stearoyl-acyl-carrier-protein desaturase family protein
27.519	27.3081	27.4394	n. def.	n. def.	n. def.	27.3937	27.3709	26.7411	n. def.	n. def.	n. def.	plastid						7	49	45.017	37.538	2174300000	47	n. def.	1	n. def.	0	0	1	-0.25362	0.31795	AT5G16240.1	lipid metabolism.FA synthesis and FA elongation.ACP desaturase	Plant stearoyl-acyl-carrier-protein desaturase family protein
25.563	25.9733	26.0928	n. def.	n. def.	n. def.	n. def.	n. def.	n. def.	n. def.	n. def.	n. def.	plastid					+	4	35.1	33.214	20.623	1176300000	44	n. def.	1	0	-4.34294e-08	0	1	n. def.	1	AT5G16440.1	secondary metabolism.isoprenoids.mevalonate pathway.isopentenyl pyrophosphate:dimethyllallyl pyrophosphate isomerase	isopentenyl diphosphate isomerase 1
26.979	26.8522	26.8942	n. def.	n. def.	26.2678	27.1285	26.8292	27.1817	n. def.	n. def.	n. def.	cytosol					+	11	38.8	38.585	43.25	2511300000	95	0.640657	1	n. def.	0	0	1	0.137956	0.299674	AT5G16510.2;AT5G16510.1	cell wall.cell wall proteins.RGP	Alpha-1.4-glucan-protein synthase family protein
25.8807	24.2777	25.7778	n. def.	25.5247	n. def.	26.1828	n. def.	25.8561	26.2958	26.1147	26.2783	plastid					+	9	42.2	28.514	19.932	1003100000	39	-0.212711	1	-0.210192	0.624929	0.704865	1	0.707383	0.374542	AT5G16710.1	redox.ascorbate and glutathione.ascorbate	dehydroascorbate reductase 1
26.1601	26.1955	26.3684	n. def.	n. def.	n. def.	26.0462	26.4671	n. def.	n. def.	n. def.	n. def.	cytosol					+	7	32	36.219	50.766	1300800000	42	n. def.	1	0	-4.34294e-08	0	1	0.015289	0.936791	AT5G16760.1	signalling.phosphinositides.inositol-1,3,4-trisphosphate 5/6-kinase	Inositol 1.3.4-trisphosphate 5/6-kinase family protein
26.9707	26.6143	26.8461	27.8061	26.8305	27.8241	27.2949	27.0887	26.9392	26.2993	n. def.	26.6528	cytosol		+				6	38.1	27.019	218.36	2620200000	98	-0.676547	0.12099	0.631566	1.36306	-1.01087	0.107144	0.297239	0.112813	AT5G16840.3;AT5G16840.1;AT5G16840.2	RNA.RNA binding	binding partner of acd11 1	1.65415
27.1855	27.2672	26.4991	26.3069	27.034	26.8917	26.5549	26.5818	27.2465	n. def.	n. def.	n. def.	cytosol					+	8	59.7	38.133	107.62	3444800000	120	0.239706	0.50768	n. def.	0	n. def.	1	-0.189528	0.599064	AT5G16970.1;AT1G26320.2;AT3G03080.1;AT1G26320.1	misc.oxidases - copper, flavone etc	alkenal reductase;Zinc-binding dehydrogenase family protein
25.456	27.0734	27.141	n. def.	n. def.	n. def.	27.0551	27.2931	27.4849	n. def.	n. def.	n. def.	nucleus						18	36.6	121.47	186.72	4786200000	150	n. def.	1	n. def.	0	0	1	0.720901	0.270755	AT5G17020.2;AT5G17020.1	protein.targeting.nucleus	exportin 1A
24.8712	n. def.	24.9221	n. def.	n. def.	n. def.	24.3895	24.6829	24.3096	n. def.	n. def.	n. def.	extracellular						1	14.6	14.885	12.319	438030000	33	0	1	n. def.	0	0	1	-0.436014	0.0599482	AT5G17190.1	not assigned.unknown		1.7167
26.4889	n. def.	n. def.	n. def.	n. def.	n. def.	27.2663	27.1462	27.2113	n. def.	n. def.	n. def.	cytosol;plasma membrane						8	39.3	24.58	73.487	11988000000	104	0	1	n. def.	0	0	1	0.71901	1	AT5G17220.1;AT3G03190.1	misc.glutathione S transferases	glutathione S-transferase F11;glutathione S-transferase phi 12		2.342372909;2.52276738
28.7678	28.8224	28.6924	27.372	27.309	27.6804	27.2166	27.8351	27.2944	26.7601	27.5048	26.0896	extracellular.golgi	+			+	+	13	70.9	51.919	119.31	3687700000	136	1.30707	0.000413892	0.663837	0.664778	-0.668926	0.190219	-1.31216	0.00269638	AT5G17310.2;AT5G17310.1	glycolysis.cytosolic branch.UGPase	UDP-glucose pyrophosphorylase 2
27.0804	27.0604	27.113	n. def.	n. def.	n. def.	26.4849	26.8091	26.6842	n. def.	n. def.	n. def.	peroxisome				+	+	19	41.6	61.47	60.191	2922500000	85	n. def.	1	n. def.	0	0	1	-0.425215	0.0112759	AT5G17380.1	fermentation.PDC	Thiamine pyrophosphate dependent pyruvate decarboxylase family protein
26.022	26.0655	n. def.	n. def.	n. def.	n. def.	26.8042	27.0648	26.4561	n. def.	n. def.	n. def.	mitochondrion				+		15	63.7	31.49	203.53	11010000000	201	0	1	n. def.	0	0	1	0.731241	0.0491722	AT5G17770.1	redox.misc	NADH:cytochrome B5 reductase 1
33.0331	32.9409	33.1583	33.4603	33.4594	33.3324	33.3311	33.3743	33.2528	33.1411	33.3688	33.4135	cytosol;plasma membrane	+			+	+	26	66.9	84.356	323.31	283730000000	1468	-0.373248	0.00797314	0.0115725	0.0431246	-0.109562	0.310417	0.275258	0.0190247	AT5G17920.2;AT5G17920.1;AT2G43800.1	amino acid metabolism.synthesis.aspartate family.methionine;not assigned.no ontology.formin homology 2 domain-containing protein	Actin-binding FH2 (formin homology 2) family protein;Cobalamin-independent synthase family protein
27.9094	28.1794	28.1885	26.4697	27.3953	n. def.	26.7686	26.9997	27.079	n. def.	n. def.	n. def.	mitochondrion				+	+	9	41.4	44.524	58.604	3371800000	87	1.15994	0.0500475	n. def.	0	0	1	-1.14333	0.000937892	AT5G18170.1	N-metabolism.N-degradation.glutamate dehydrogenase	glutamate dehydrogenase 1
29.864	29.5741	29.8223	30.8533	30.4963	30.4886	29.9048	29.8821	29.9713	29.9249	29.5883	29.9542	cytosol	+		+			0	59.7	16.544	87.516	28406000000	224	-0.859275	0.00465467	0.0969404	0.331735	-0.790246	0.00929607	0.16597	0.153361	AT5G18380.2;AT5G18380.1;AT5G18380.3	protein.synthesis.ribosomal protein.eukaryotic.40S subunit.S16	Ribosomal protein S5 domain 2-like superfamily protein
n. def.	n. def.	n. def.	n. def.	n. def.	n. def.	n. def.	n. def.	n. def.	25.2626	25.116	25.1881	plastid					+	7	17	57.673	20.418	136940000	12	0	1	n. def.	0	n. def.	1	0	1	AT5G19220.1	major CHO metabolism.synthesis.starch.AGPase	ADP glucose pyrophosphorylase large subunit 1
26.6839	26.4363	n. def.	26.7462	26.4657	26.9072	26.513	27.2104	26.954	n. def.	n. def.	n. def.	cytosol					+	12	47.5	35.593	175.48	5740200000	133	-0.146262	0.498313	n. def.	0	n. def.	1	0.332346	0.318712	AT5G19440.1	misc.alcohol dehydrogenases.cinnamyl alcohol dehydrogenase	NAD(P)-binding Rossmann-fold superfamily protein
30.0231	29.9326	30.0156	28.5343	28.5409	28.3848	30.1416	30.0584	30.0965	30.2375	30.4059	30.3498	cytosol	+	+	+	+	+	6	46.9	24.201	158.98	23251000000	245	1.50378	1.37493e-05	-0.232245	1.87035	1.84444	1.30858e-05	0.108412	0.0451789	AT5G19510.1	protein.synthesis.elongation	Translation elongation factor EF1B/ribosomal protein S6 family protein
29.7503	29.7682	29.7096	27.3551	27.6132	28.1852	29.417	29.482	29.4889	n. def.	25.3193	n. def.	cytosol	+			+	+	19	82.2	44.266	186.2	14233000000	302	2.02491	0.00118596	4.14328	0	-2.39847	1	-0.280098	0.000620042	AT5G19550.1	amino acid metabolism.synthesis.central amino acid metabolism.aspartate.aspartate aminotransferase	aspartate aminotransferase 2
26.1854	26.2243	26.2502	n. def.	n. def.	n. def.	26.1536	26.0319	26.3964	n. def.	n. def.	n. def.	plasma membrane						13	22	86.112	75.74	2412400000	102	n. def.	1	n. def.	0	0	1	-0.0260048	0.822799	AT5G19690.1	stress.abiotic.drought/salt	staurosporin and temperature sensitive 3-like A
27.8662	27.9674	28.1094	28.5914	28.6272	28.3666	28.1413	28.2552	28.0165	26.6905	27.4294	27.6451	peroxisome	+	+	+			12	50	31.912	143.16	12393000000	214	-0.547375	0.00709858	0.882674	1.38589	-1.27341	0.0132625	0.156635	0.187475	AT5G19760.1	transport.metabolite transporters at the mitochondrial membrane	Mitochondrial substrate carrier family protein
28.8252	29.0156	28.9482	28.8404	28.5994	28.1025	29.1814	29.106	28.9822	n. def.	n. def.	n. def.	cytosol					+	7	67.3	49.654	247.61	21844000000	270	0.415602	0.137498	n. def.	0	n. def.	1	0.160172	0.117529	AT5G19780.1;AT5G19770.1	cell.organisation	tubulin alpha-3;tubulin alpha-5
26.1074	26.3128	26.1414	n. def.	n. def.	n. def.	26.6807	26.7348	26.2718	n. def.	n. def.	n. def.	nucleus					+	28	36.8	123.82	133.98	2996900000	120	n. def.	1	n. def.	0	0	1	0.375261	0.0781235	AT5G19820.1	not assigned.no ontology	ARM repeat superfamily protein
25.1484	25.192	25.6498	n. def.	n. def.	n. def.	n. def.	n. def.	n. def.	n. def.	n. def.	n. def.	plastid						5	25.1	26.482	62.869	465670000	30	n. def.	1	0	-4.34294e-08	0	1	n. def.	1	AT5G19940.1;AT5G19940.2	cell.organisation	Plastid-lipid associated protein PAP / fibrillin family protein
28.4112	28.7291	28.6904	26.2526	27.2686	n. def.	28.3889	28.4647	28.4547	26.2024	n. def.	n. def.	cytosol.nucleus	+					2	53.5	47.247	190.3	10211000000	234	1.84966	0.0190532	2.23365	0	0	1	-0.174159	0.165937	AT5G19990.1	protein.degradation.ubiquitin.proteasom	regulatory particle triple-A ATPase 6A	1.11646
[truncated: 259 more rows]
